# Supplementary material for: Rule-based classifier based on accident frequency and three-stage dimensionality reduction for exploring the factors of road accident injuries
Source: PLoS One. 2022 Aug 22;17(8):e0272956. doi: 10.1371/journal.pone.0272956 (PMC9394815; doi:10.1371/journal.pone.0272956)
Supplement: S1 Data — (CSV) [file pone.0272956.s001.csv]

Unnamed: 0	time	µo¥Í¦~«×	month	week	GPS¸g«×	GPS½n«×	town	Occurrence address_name of the village	Occurrence address_neighbor	Occurrence Address_Road Street	Occurrence address_segment	Occurrence address_lane	Occurrence address_get	Occurrence address_number	An intersection occurs _ road intersection	weather	light	road_type	speed_limit	road_category	accident_position	road_surface	road_state	road_defect	obstacle	apparent_quality	apparent	signal_type	signal_action	respective	fast_lane	speed_lane	border_line	crash_type	crash_cause	gender	age	drive_type	injury_degree	protective_equip	cellphone	vehicle_use	action_state	driver_qualification	licence	drunk	crach_vehicle	crash_escape	job
34	155900	2017	3	5	0	0	1			Nanshan Road	¤@				Liufu Road	6	1	5	50	2	1	1	4	4	5	2	7	1	1	5	5	5	2	2	1	2	61	B0	3	1	1	7	1	1	2	2	1	1	22
35	155900	2017	3	5	0	0	1			Nanshan Road	¤@				Liufu Road	6	1	5	50	2	1	1	4	4	5	2	7	1	1	5	5	5	2	2	1	1	27	C0	1	1	1	7	1	1	3	2	2	1	22
40	124300	2017	4	4	0	0	1			Fu Shang Street				100		8	1	5	40	2	1	1	5	4	5	2	7	4	4	5	5	5	2	3	1	1	44	B0	1	2	1	7	1	1	2	8	1	1	21
41	124300	2017	4	4	0	0	1			Fu Shang Street				100		8	1	5	40	2	1	1	5	4	5	2	7	4	4	5	5	5	2	3	1	4	-1											1
66	132400	2017	5	6	0	0	1			Haishan Road	¤@			396		7	1	5	40	3	2	1	4	4	5	2	7	4	4	2	5	5	1	3	4	1	37	C0	1	1	1	7	1	1	3	2	2	1	21
67	132400	2017	5	6	0	0	1			Haishan Road	¤@			396		7	1	5	40	3	2	1	4	4	5	2	7	4	4	2	5	5	1	3	4	4	-1											1
78	234000	2017	6	6	0	0	1			Haishan Road	¤@			239		8	3	5	50	3	2	1	5	4	5	2	7	4	4	4	4	5	1	1	1	2	16	C0	2	3	4	7	1	2	5	2	2	1	22
79	234000	2017	6	6	0	0	1			Haishan Road	¤@			239		8	3	5	50	3	2	1	5	4	5	2	7	4	4	4	4	5	1	1	1	1	48	H0	1	4	5	8	2	8	5	10	3	1	22
84	104000	2017	6	5	0	0	1			Nanshan North Road	¤@			55		8	1	5	50	3	2	1	5	4	5	2	7	4	4	2	5	5	1	2	1	1	42	B0	3	1	1	7	1	1	2	2	1	1	22
85	104000	2017	6	5	0	0	1			Nanshan North Road	¤@			55		8	1	5	50	3	2	1	5	4	5	2	7	4	4	2	5	5	1	2	1	1	73	C0	1	1	1	7	1	1	3	2	2	1	22
134	173300	2017	8	3	121.338694	25.064514	1			Bade Road					Bade 2nd Road	8	1	6	30	2	1	1	5	4	5	2	7	4	4	5	5	5	2	2	1	1	28	B0	3	1	1	7	1	1	2	2	1	1	21
135	173300	2017	8	3	121.338694	25.064514	1			Bade Road					Bade 2nd Road	8	1	6	30	2	1	1	5	4	5	2	7	4	4	5	5	5	2	2	1	1	36	C0	1	1	1	7	1	1	3	9	2	1	21
156	45800	2017	9	4	121.29609	25.040164	1									8	3	5	50	3	2	1	5	4	5	2	7	4	4	1	4	5	2	2	1	1	39	A4	3	1	1	7	1	1	1	2	1	1	21
157	45800	2017	9	4	121.29609	25.040164	1									8	3	5	50	3	2	1	5	4	5	2	7	4	4	1	4	5	2	2	1	1	50	F0	1	4	5	7	1	8	5	2	3	1	21
172	150800	2017	10	2	121.272347	25.116048	1			West Coast Highway					Haishan Middle Street	8	1	5	50	2	1	1	5	4	5	2	7	4	4	5	5	5	2	2	4	1	31	C0	1	1	1	7	2	1	3	2	3	1	21
173	150800	2017	10	2	121.272347	25.116048	1			West Coast Highway					Haishan Middle Street	8	1	5	50	2	1	1	5	4	5	2	7	4	4	5	5	5	2	2	4	1	45	A4	3	1	1	7	1	1	1	2	1	1	10
174	214300	2017	10	6	121.275948	25.097704	1			Nanshan North Road	¤G			108		8	3	6	50	3	2	1	5	4	5	1	1	4	4	2	5	5	1	3	1	1	26	B0	2	3	1	7	1	1	2	2	1	1	22
175	214300	2017	10	6	121.275948	25.097704	1			Nanshan North Road	¤G			108		8	3	6	50	3	2	1	5	4	5	1	1	4	4	2	5	5	1	3	1	4	-1											1
176	94648	2017	10	5	121.255826	25.009723	1			Zhongxing Road					Zhongxing Road	7	1	5	50	2	1	1	4	4	5	2	7	2	1	5	5	5	2	2	1	1	49	B1	3	1	1	7	1	1	1	2	1	1	10
177	94648	2017	10	5	121.255826	25.009723	1			Zhongxing Road					Zhongxing Road	7	1	5	50	2	1	1	4	4	5	2	7	2	1	5	5	5	2	2	1	1	22	C0	1	1	1	7	1	1	3	2	3	1	21
194	203400	2017	11	7	121.264204	25.063469	1			Nankan Road	¤G			577		6	3	5	50	3	2	1	4	4	5	1	6	4	4	1	4	5	1	2	1	1	65	C0	1	3	4	7	1	1	3	8	3	1	21
195	203400	2017	11	7	121.264204	25.063469	1			Nankan Road	¤G			577		6	3	5	50	3	2	1	4	4	5	1	6	4	4	1	4	5	1	2	1	1	32	F0	2	4	5	7	1	8	5	2	3	1	21
196	174057	2017	11	2	121.254292	25.011768	1			Long On Street	¤G			1289		8	3	3	50	3	2	1	5	4	5	2	7	4	4	4	4	5	1	2	1	1	65	C0	1	3	4	7	1	3	5	2	2	1	21
197	174057	2017	11	2	121.254292	25.011768	1			Long On Street	¤G			1289		8	3	3	50	3	2	1	5	4	5	2	7	4	4	4	4	5	1	2	1	1	55	A1	3	3	4	7	1	1	2	9	1	1	21
218	122744	2017	12	5	121.267725	25.017916	1			Dazhu Road					Zhongxing Road	7	1	5	50	2	1	1	5	4	5	2	7	2	1	5	5	5	2	2	1	1	46	A4	3	1	1	7	1	1	1	2	1	1	10
219	122744	2017	12	5	121.267725	25.017916	1			Dazhu Road					Zhongxing Road	7	1	5	50	2	1	1	5	4	5	2	7	2	1	5	5	5	2	2	1	1	59	C0	1	1	1	7	1	3	5	9	2	1	8
2702	160100	2017	1	4	0	0	1			Nankan Road						8	1	5	50	2	1	1	5	4	5	2	7	1	1	1	3	1	2	2	1	1	39	C0	2	1	1	7	1	3	5	3	2	1	21
2703	160100	2017	1	4	0	0	1			Nankan Road						8	1	5	50	2	1	1	5	4	5	2	7	1	1	1	3	1	2	2	1	1	58	B0	3	1	1	7	1	1	2	2	1	1	21
2724	112500	2017	1	5	0	0	1									6	1	6	40	3	2	1	4	4	5	2	7	4	4	2	5	5	1	2	4	1	55	B0	3	1	1	7	1	1	2	2	1	1	21
2725	112500	2017	1	5	0	0	1									6	1	6	40	3	2	1	4	4	5	2	7	4	4	2	5	5	1	2	4	1	21	C0	2	1	1	7	1	1	3	2	2	1	21
2796	185500	2017	1	7	0	0	1			Haishan Road	¤@			458		8	3	3	50	3	2	1	5	4	5	2	7	4	4	4	4	5	2	2	1	1	18	C0	2	1	1	7	1	1	3	2	2	1	21
2797	185500	2017	1	7	0	0	1			Haishan Road	¤@			458		8	3	3	50	3	2	1	5	4	5	2	7	4	4	4	4	5	2	2	1	1	32	C0	2	1	1	7	1	1	3	2	2	1	21
2798	210100	2017	1	7	0	0	1									8	3	4	50	2	1	1	5	4	5	2	7	2	1	1	2	5	1	2	1	2	71	C0	2	1	1	7	1	3	5	2	2	1	19
2799	210100	2017	1	7	0	0	1									8	3	4	50	2	1	1	5	4	5	2	7	2	1	1	2	5	1	2	1	2	44	C0	2	1	1	7	1	1	3	2	2	1	21
2800	123000	2017	1	1	0	0	1			Zhongzheng Road		83				7	2	8	50	2	1	1	5	4	5	2	7	1	1	1	4	5	2	2	1	1	70	C0	2	1	1	7	1	3	5	2	2	1	22
2801	123000	2017	1	1	0	0	1			Zhongzheng Road		83				7	2	8	50	2	1	1	5	4	5	2	7	1	1	1	4	5	2	2	1	1	51	B1	3	1	1	7	1	6	1	2	1	1	22
2802	164000	2017	1	1	0	0	1			Nanzhu Road	¤G	225				7	1	4	40	2	1	1	5	4	5	2	7	3	1	2	5	5	1	2	1	1	39	B0	3	1	1	7	1	1	2	2	1	1	22
2803	164000	2017	1	1	0	0	1			Nanzhu Road	¤G	225				7	1	4	40	2	1	1	5	4	5	2	7	3	1	2	5	5	1	2	1	1	19	C0	2	1	1	7	1	1	3	2	2	1	22
2804	180500	2017	1	1	0	0	1			Nankan Road	¤@				Nangong Road	3	3	3	50	2	1	5	5	4	5	2	7	1	1	5	5	5	2	2	1	1	41	B0	3	1	1	7	1	1	2	2	1	1	21
2805	180500	2017	1	1	0	0	1			Nankan Road	¤@				Nangong Road	3	3	3	50	2	1	5	5	4	5	2	7	1	1	5	5	5	2	2	1	1	38	C0	2	1	1	7	1	1	3	2	2	1	21
2806	182000	2017	1	1	0	0	1			Nanzhu Road	¤G					8	3	3	50	3	2	1	5	4	5	2	7	4	4	2	4	5	1	2	4	2	35	C0	2	1	1	7	1	1	3	2	3	1	21
2807	182000	2017	1	1	0	0	1			Nanzhu Road	¤G					8	3	3	50	3	2	1	5	4	5	2	7	4	4	2	4	5	1	2	4	1	23	C0	3	1	1	7	1	1	3	2	3	1	21
2808	200000	2017	1	1	0	0	1			Phu Quoc Road	¤G					8	3	6	50	2	1	1	5	4	5	2	7	2	1	2	4	5	1	2	4	1	22	B0	3	3	4	7	1	1	2	2	1	1	22
2809	200000	2017	1	1	0	0	1			Phu Quoc Road	¤G					8	3	6	50	2	1	1	5	4	5	2	7	2	1	2	4	5	1	2	4	1	31	C0	2	3	4	7	1	1	3	2	2	1	22
2810	225400	2017	1	1	0	0	1			Changxing Road	¤T				oil line	8	3	3	50	2	1	1	5	4	5	2	7	1	1	5	5	5	2	2	1	1	39	F0	2	4	5	7	1	8	5	2	3	1	21
2811	225400	2017	1	1	0	0	1			Changxing Road	¤T				oil line	8	3	3	50	2	1	1	5	4	5	2	7	1	1	5	5	5	2	2	1	1	18	C0	2	1	1	7	1	1	3	2	2	1	21
2812	72000	2017	1	2	0	0	1			Dazhu Road				103		8	1	3	50	3	2	1	5	4	5	2	7	4	4	2	4	5	1	3	1	2	46	C0	2	1	1	7	1	1	3	2	2	1	21
2813	72000	2017	1	2	0	0	1			Dazhu Road				103		8	1	3	50	3	2	1	5	4	5	2	7	4	4	2	4	5	1	3	1	4	-1											1
2814	141700	2017	1	2	0	0	1									8	1	4	60	3	2	1	5	4	5	2	7	4	4	1	4	4	2	3	4	1	27	F0	2	4	5	7	1	8	5	2	3	1	21
2815	141700	2017	1	2	0	0	1									8	1	4	60	3	2	1	5	4	5	2	7	4	4	1	4	4	2	3	4	4	-1											1
2816	170000	2017	1	2	0	0	1	Jinzhongli								8	1	4	50	2	1	1	5	4	5	2	7	2	1	1	4	5	1	2	1	2	34	B1	3	1	1	7	1	1	2	2	1	1	21
2817	170000	2017	1	2	0	0	1	Jinzhongli								8	1	4	50	2	1	1	5	4	5	2	7	2	1	1	4	5	1	2	1	1	27	C0	2	1	1	7	1	1	3	2	2	1	21
2818	163700	2017	1	3	0	0	1			oil line	¤@			218		8	1	4	40	3	2	1	5	4	5	2	7	4	4	4	4	5	1	2	1	1	49	B1	3	1	1	7	1	1	2	7	1	1	6
2819	163700	2017	1	3	0	0	1			oil line	¤@			218		8	1	4	40	3	2	1	5	4	5	2	7	4	4	4	4	5	1	2	1	1	47	B0	2	1	1	7	1	1	2	2	1	1	9
2864	153800	2017	1	7	0	0	1									8	1	6	40	3	2	1	5	4	5	2	7	4	4	4	5	5	1	1	7	1	10	H0	2	4	5	8	2	8	5	10	3	1	21
2865	153800	2017	1	7	0	0	1									8	1	6	40	3	2	1	5	4	5	2	7	4	4	4	5	5	1	1	7	1	44	B0	3	1	1	7	1	1	2	2	1	1	21
2866	135100	2017	1	1	0	0	1									8	1	8	70	3	2	1	5	4	5	2	7	2	1	1	2	1	2	2	1	1	40	B1	3	1	1	7	1	1	1	2	1	1	10
2867	135100	2017	1	1	0	0	1									8	1	8	70	3	2	1	5	4	5	2	7	2	1	1	2	1	2	2	1	1	32	B1	2	1	1	7	1	1	3	2	1	1	10
2868	212200	2017	1	1	0	0	1			Zhongxing Road						8	3	6	50	2	1	1	5	4	5	2	7	4	4	2	4	4	1	2	4	1	39	B0	3	3	4	7	1	1	2	2	1	1	22
2869	212200	2017	1	1	0	0	1			Zhongxing Road						8	3	6	50	2	1	1	5	4	5	2	7	4	4	2	4	4	1	2	4	1	26	C0	2	3	4	7	1	1	3	2	2	1	22
2870	64100	2017	1	2	0	0	1			Nankan Road	¤G				Nangong Road	7	1	8	40	2	1	1	5	4	5	2	7	2	1	1	2	5	1	1	1	1	40	B1	3	1	1	7	1	1	1	2	1	1	10
2871	64100	2017	1	2	0	0	1			Nankan Road	¤G				Nangong Road	7	1	8	40	2	1	1	5	4	5	2	7	2	1	1	2	5	1	1	1	1	58	H0	2	4	5	8	2	8	5	10	3	1	22
2872	181500	2017	1	2	0	0	1			Zhongshan Road				220		8	3	6	50	3	2	1	5	4	5	2	7	4	4	4	4	4	1	2	4	1	18	C0	2	3	4	7	1	3	5	2	2	1	22
2873	181500	2017	1	2	0	0	1			Zhongshan Road				220		8	3	6	50	3	2	1	5	4	5	2	7	4	4	4	4	4	1	2	4	1	23	C0	2	3	4	7	1	1	3	2	2	1	22
2874	185000	2017	1	3	0	0	1			Fulu 1st Street				72		8	3	3	50	3	2	1	5	4	5	2	7	4	4	4	4	5	1	2	1	1	30	B0	3	1	1	7	1	1	2	2	1	1	21
2875	185000	2017	1	3	0	0	1			Fulu 1st Street				72		8	3	3	50	3	2	1	5	4	5	2	7	4	4	4	4	5	1	2	1	1	36	C0	2	1	1	7	1	1	3	2	2	1	21
2876	185300	2017	1	3	0	0	1			oil line	¤G				Haishan Road	8	3	3	40	3	2	1	5	4	5	2	7	4	4	4	4	5	1	2	1	1	30	C0	2	1	1	7	1	1	3	2	2	1	21
2877	185300	2017	1	3	0	0	1			oil line	¤G				Haishan Road	8	3	3	40	3	2	1	5	4	5	2	7	4	4	4	4	5	1	2	1	2	43	F0	2	4	5	7	1	8	5	2	3	1	21
2878	120500	2017	1	4	0	0	1			Zhongzheng North Road				800-1		8	1	4	50	3	2	1	5	4	5	2	7	4	4	1	4	4	2	2	1	1	31	B0	3	1	1	7	1	1	2	2	1	1	22
2879	120500	2017	1	4	0	0	1			Zhongzheng North Road				800-1		8	1	4	50	3	2	1	5	4	5	2	7	4	4	1	4	4	2	2	1	1	27	C0	2	1	1	7	1	4	2	2	2	1	22
2880	124000	2017	1	4	0	0	1			Nanqing Road					Dazhu North Road	8	1	8	50	2	1	1	5	4	5	2	7	1	1	1	2	1	1	2	1	1	41	B1	3	1	1	7	1	1	2	2	1	1	22
2881	124000	2017	1	4	0	0	1			Nanqing Road					Dazhu North Road	8	1	8	50	2	1	1	5	4	5	2	7	1	1	1	2	1	1	2	1	1	18	C0	2	1	1	7	1	1	3	2	2	1	22
2882	145000	2017	1	4	0	0	1			Nanzhu Road	¤@	98			Guangfu Road	8	1	6	40	2	1	1	5	4	5	2	7	4	4	2	5	5	1	2	1	2	60	C0	2	1	1	7	1	1	3	2	2	1	22
2883	145000	2017	1	4	0	0	1			Nanzhu Road	¤@	98			Guangfu Road	8	1	6	40	2	1	1	5	4	5	2	7	4	4	2	5	5	1	2	1	1	55	B0	3	1	1	7	1	1	1	2	1	1	22
2884	160500	2017	1	4	0	0	1			Nankan Road	¤T				Nanqing Road	8	1	8	50	2	1	1	5	4	5	2	7	1	1	1	2	1	1	2	4	1	47	C0	2	1	1	7	1	1	3	2	2	1	22
2885	160500	2017	1	4	0	0	1			Nankan Road	¤T				Nanqing Road	8	1	8	50	2	1	1	5	4	5	2	7	1	1	1	2	1	1	2	4	1	42	B0	3	1	1	7	1	1	2	2	1	1	22
2886	164000	2017	1	4	0	0	1			Changxing Road	¤T			May-61		8	1	6	50	3	2	1	5	4	5	2	7	4	4	2	4	5	1	2	1	1	28	B0	3	1	1	7	1	1	2	2	1	1	22
2887	164000	2017	1	4	0	0	1			Changxing Road	¤T			May-61		8	1	6	50	3	2	1	5	4	5	2	7	4	4	2	4	5	1	2	1	2	57	C0	2	1	1	7	1	1	3	2	2	1	22
2888	202000	2017	1	4	0	0	1			Nanzhu Road	¤G				Nanchang Road	8	3	3	50	2	1	1	5	4	5	2	7	1	1	5	5	5	2	2	1	1	38	B0	3	1	1	7	1	1	2	2	1	1	21
2889	202000	2017	1	4	0	0	1			Nanzhu Road	¤G				Nanchang Road	8	3	3	50	2	1	1	5	4	5	2	7	1	1	5	5	5	2	2	1	2	39	C0	2	1	1	7	1	1	3	2	2	1	21
2936	101500	2017	1	7	0	0	1			Zhongzheng North Road		2				8	1	4	50	2	1	1	5	4	5	2	7	4	4	1	4	4	1	2	4	1	21	C0	2	1	1	7	1	1	3	2	2	1	21
2937	101500	2017	1	7	0	0	1			Zhongzheng North Road		2				8	1	4	50	2	1	1	5	4	5	2	7	4	4	1	4	4	1	2	4	1	62	C0	3	1	1	7	1	1	3	2	2	1	21
2938	113500	2017	1	7	0	0	1									8	1	4	50	3	2	1	5	4	5	2	7	1	1	1	4	4	1	2	4	2	53	C0	2	1	1	7	1	1	3	2	2	1	21
2939	113500	2017	1	7	0	0	1									8	1	4	50	3	2	1	5	4	5	2	7	1	1	1	4	4	1	2	4	2	37	B0	3	1	1	7	1	1	2	2	1	1	21
2940	162000	2017	1	7	0	0	1									8	1	6	40	2	1	1	5	4	5	2	7	4	4	4	5	5	1	2	1	1	100	C0	2	1	1	7	1	3	5	2	2	1	21
2941	162000	2017	1	7	0	0	1									8	1	6	40	2	1	1	5	4	5	2	7	4	4	4	5	5	1	2	1	1	17	C0	2	1	1	7	1	2	5	2	2	1	21
2942	164500	2017	1	7	0	0	1									8	2	6	40	2	1	1	5	4	5	2	7	4	4	1	5	5	1	2	4	1	27	C0	2	1	1	7	1	1	3	2	2	1	21
2943	164500	2017	1	7	0	0	1									8	2	6	40	2	1	1	5	4	5	2	7	4	4	1	5	5	1	2	4	1	53	B0	3	1	1	7	1	1	2	2	1	1	21
2944	73500	2017	1	1	0	0	1			Sun Fook Street					Daxin Second Street	8	1	4	50	2	1	1	5	4	5	2	7	4	4	2	5	5	1	2	1	1	25	C0	2	1	1	7	1	1	3	2	2	1	22
2945	73500	2017	1	1	0	0	1			Sun Fook Street					Daxin Second Street	8	1	4	50	2	1	1	5	4	5	2	7	4	4	2	5	5	1	2	1	2	24	C0	2	1	1	7	1	1	3	2	2	1	22
2946	51800	2017	1	3	0	0	1									8	3	5	40	3	2	1	5	4	5	2	7	4	4	5	3	5	1	2	1	1	31	B0	3	3	4	7	1	1	2	2	1	1	22
2947	51800	2017	1	3	0	0	1									8	3	5	40	3	2	1	5	4	5	2	7	4	4	5	3	5	1	2	1	1	33	C0	2	3	4	7	1	1	3	2	2	1	22
2948	120000	2017	1	3	0	0	1			Nankan Road	¤G			158		8	1	4	50	3	2	1	5	4	5	2	7	4	4	1	2	5	1	2	1	1	66	B1	3	1	1	7	1	1	2	2	1	1	22
2949	120000	2017	1	3	0	0	1			Nankan Road	¤G			158		8	1	4	50	3	2	1	5	4	5	2	7	4	4	1	2	5	1	2	1	2	36	C0	2	1	1	7	1	1	3	2	2	1	22
2950	95500	2017	1	4	0	0	1			Shangzhu Road						8	1	4	50	3	2	1	5	4	5	2	7	4	4	1	4	5	1	2	1	1	33	B1	3	1	1	7	1	1	2	2	1	1	22
2951	95500	2017	1	4	0	0	1			Shangzhu Road						8	1	4	50	3	2	1	5	4	5	2	7	4	4	1	4	5	1	2	1	1	40	C0	2	1	1	7	1	3	5	2	2	1	22
2952	134000	2017	1	4	0	0	1			Zhongzheng Road						8	1	8	50	2	1	1	5	4	5	2	7	1	1	1	4	5	2	2	1	1	50	B0	3	1	1	7	1	1	1	2	1	1	10
2953	134000	2017	1	4	0	0	1			Zhongzheng Road						8	1	8	50	2	1	1	5	4	5	2	7	1	1	1	4	5	2	2	1	2	19	C0	2	1	1	7	1	1	3	2	2	1	18
2954	171000	2017	1	4	0	0	1									8	1	6	40	2	1	1	5	4	5	2	7	4	4	2	5	4	1	2	1	1	66	C0	2	1	1	7	1	1	3	2	3	1	22
2955	171000	2017	1	4	0	0	1									8	1	6	40	2	1	1	5	4	5	2	7	4	4	2	5	4	1	2	1	2	26	C0	2	1	1	7	1	1	3	2	3	1	22
3592	184300	2017	1	7	0	0	1									8	3	6	40	3	2	1	5	4	5	2	7	4	4	2	5	5	1	2	4	1	55	C0	2	1	1	7	1	1	3	2	2	1	21
3593	184300	2017	1	7	0	0	1									8	3	6	40	3	2	1	5	4	5	2	7	4	4	2	5	5	1	2	4	1	23	C0	2	1	1	7	1	1	3	2	2	1	21
3594	193500	2017	1	7	0	0	1									8	3	5	40	2	1	1	5	4	5	2	7	1	1	1	4	4	1	3	1	1	33	C0	2	1	1	7	1	1	3	8	2	1	21
3595	193500	2017	1	7	0	0	1									8	3	5	40	2	1	1	5	4	5	2	7	1	1	1	4	4	1	3	1	4	-1											1
3598	175500	2017	1	1	0	0	1	Nankanli		Xinnan Road	¤@				Zhongzheng Road	8	1	8	50	2	1	1	5	4	5	2	7	1	1	1	2	5	2	2	4	1	30	C0	2	1	1	7	1	1	3	2	2	1	22
3599	175500	2017	1	1	0	0	1	Nankanli		Xinnan Road	¤@				Zhongzheng Road	8	1	8	50	2	1	1	5	4	5	2	7	1	1	1	2	5	2	2	4	2	36	B0	3	1	1	7	1	1	2	2	3	1	22
3638	153000	2017	1	7	0	0	1			Xinnan Road	¤@			119		8	1	3	50	3	2	1	5	4	5	2	7	4	4	1	4	5	1	2	4	3	-1		4	3	4	7	2	7	5	11	3	2	22
3639	153000	2017	1	7	0	0	1			Xinnan Road	¤@			119		8	1	3	50	3	2	1	5	4	5	2	7	4	4	1	4	5	1	2	4	1	20	C0	2	1	1	7	1	1	3	2	3	1	21
3640	205000	2017	1	1	0	0	1			Nanshan Road	¤G	5				8	3	6	50	2	1	1	5	4	5	2	7	4	4	1	4	4	1	2	4	1	28	C0	2	3	4	7	1	1	3	2	2	1	22
3641	205000	2017	1	1	0	0	1			Nanshan Road	¤G	5				8	3	6	50	2	1	1	5	4	5	2	7	4	4	1	4	4	1	2	4	1	37	C0	2	3	4	7	1	1	3	2	2	1	22
3642	184500	2017	1	2	0	0	1			Nankan Road	¤@			336		8	3	8	50	3	2	1	5	4	5	2	7	1	1	1	4	5	2	2	1	1	21	C0	2	1	1	7	1	1	3	2	2	1	22
3643	184500	2017	1	2	0	0	1			Nankan Road	¤@			336		8	3	8	50	3	2	1	5	4	5	2	7	1	1	1	4	5	2	2	1	2	46	B0	3	1	1	7	1	1	2	2	1	1	22
3644	222800	2017	1	2	0	0	1			Dazhu Road						8	3	6	50	2	1	1	5	4	5	2	7	2	1	2	4	4	1	2	4	1	48	B0	3	3	4	7	1	1	2	2	1	1	22
3645	222800	2017	1	2	0	0	1			Dazhu Road						8	3	6	50	2	1	1	5	4	5	2	7	2	1	2	4	4	1	2	4	1	20	C0	2	3	4	7	1	1	3	2	2	1	22
3646	201200	2017	1	3	0	0	1			Zhongshan Road						8	3	3	50	3	2	1	5	4	5	2	7	4	4	4	4	4	1	2	1	2	21	B0	3	1	1	7	1	1	2	2	1	1	21
3647	201200	2017	1	3	0	0	1			Zhongshan Road						8	3	3	50	3	2	1	5	4	5	2	7	4	4	4	4	4	1	2	1	1	30	C0	2	1	1	7	1	1	3	2	3	1	21
3648	121200	2017	1	4	0	0	1									8	1	5	40	3	2	1	5	4	5	2	7	4	4	1	4	4	1	2	4	2	30	B0	3	1	1	7	1	1	2	2	1	1	21
3649	121200	2017	1	4	0	0	1									8	1	5	40	3	2	1	5	4	5	2	7	4	4	1	4	4	1	2	4	2	46	C0	2	1	1	7	1	1	3	2	2	1	21
3650	143500	2017	1	4	0	0	1									7	1	4	50	3	2	1	5	4	5	2	7	4	4	4	5	5	1	2	1	1	51	B1	3	3	4	7	1	1	1	2	1	1	22
3651	143500	2017	1	4	0	0	1									7	1	4	50	3	2	1	5	4	5	2	7	4	4	4	5	5	1	2	1	1	20	C0	2	3	4	7	1	1	3	2	2	1	22
3652	163200	2017	1	4	0	0	1									8	1	6	40	2	2	1	5	4	5	2	7	1	1	2	5	5	1	2	4	1	60	B0	3	1	1	7	1	1	2	2	1	1	21
3653	163200	2017	1	4	0	0	1									8	1	6	40	2	2	1	5	4	5	2	7	1	1	2	5	5	1	2	4	1	63	C0	2	1	1	7	1	3	5	2	2	1	21
3654	74500	2017	1	5	0	0	1									7	1	6	40	2	1	1	4	4	5	2	7	1	1	1	4	4	1	2	4	1	27	C0	2	1	1	7	1	1	3	2	2	1	21
3655	74500	2017	1	5	0	0	1									7	1	6	40	2	1	1	4	4	5	2	7	1	1	1	4	4	1	2	4	2	36	B0	3	1	1	7	1	1	2	2	1	1	21
3656	142200	2017	1	5	0	0	1									6	1	5	50	2	1	1	4	4	5	2	7	4	4	4	3	5	1	2	1	1	37	B1	3	1	1	7	1	1	2	2	1	1	21
3657	142200	2017	1	5	0	0	1									6	1	5	50	2	1	1	4	4	5	2	7	4	4	4	3	5	1	2	1	1	60	C0	2	1	1	7	1	1	3	2	2	1	21
3680	42000	2017	1	7	0	0	1									6	3	5	40	3	2	1	4	4	5	2	7	4	4	1	4	4	1	3	1	1	34	B0	2	1	1	7	1	1	2	8	1	1	21
3681	42000	2017	1	7	0	0	1									6	3	5	40	3	2	1	4	4	5	2	7	4	4	1	4	4	1	3	1	4	-1											1
3682	130000	2017	1	7	0	0	1			Xinnan Road	¤@					8	1	4	50	3	2	1	5	4	5	2	7	4	4	1	4	5	1	2	1	1	26	B0	3	1	1	7	1	1	2	2	1	1	21
3683	130000	2017	1	7	0	0	1			Xinnan Road	¤@					8	1	4	50	3	2	1	5	4	5	2	7	4	4	1	4	5	1	2	1	2	63	C0	2	1	1	7	1	1	3	2	2	1	21
3684	153000	2017	1	7	0	0	1			Nanshan Road	¤@			106		8	1	4	50	3	2	1	5	4	5	2	7	4	4	1	4	4	1	2	1	2	55	B0	3	1	1	7	1	1	2	2	1	1	21
3685	153000	2017	1	7	0	0	1			Nanshan Road	¤@			106		8	1	4	50	3	2	1	5	4	5	2	7	4	4	1	4	4	1	2	1	2	55	C0	2	1	1	7	1	1	3	2	2	1	21
3686	73800	2017	1	1	0	0	1			Long On Street	¤G					8	1	4	50	2	1	1	5	4	5	2	7	4	4	4	5	5	1	3	1	2	59	C0	2	1	1	7	1	1	3	2	2	1	21
3687	73800	2017	1	1	0	0	1			Long On Street	¤G					8	1	4	50	2	1	1	5	4	5	2	7	4	4	4	5	5	1	3	1	4	-1											1
3688	83900	2017	1	1	0	0	1			Nanzhu Road	¤G			16		8	1	4	50	3	2	1	5	4	5	2	7	4	4	2	5	5	1	2	1	1	46	B1	3	1	1	7	1	1	2	2	1	1	21
3689	83900	2017	1	1	0	0	1			Nanzhu Road	¤G			16		8	1	4	50	3	2	1	5	4	5	2	7	4	4	2	5	5	1	2	1	2	27	C0	2	1	1	7	1	1	3	2	2	1	21
3690	103900	2017	1	1	0	0	1			Wufu Liulu		76				8	1	4	50	2	1	1	5	4	5	2	7	4	4	5	5	5	1	2	1	2	38	C0	2	1	1	7	1	1	3	2	2	1	21
3691	103900	2017	1	1	0	0	1			Wufu Liulu		76				8	1	4	50	2	1	1	5	4	5	2	7	4	4	5	5	5	1	2	1	2	54	C0	2	1	1	7	1	1	3	2	2	1	21
3692	180200	2017	1	4	0	0	1			Phu Quoc Road	¤G			250		7	3	3	50	3	2	1	5	4	5	2	7	4	4	1	4	5	1	3	4	1	49	C0	2	1	1	7	1	1	2	2	3	1	21
3693	180200	2017	1	4	0	0	1			Phu Quoc Road	¤G			250		7	3	3	50	3	2	1	5	4	5	2	7	4	4	1	4	5	1	3	4	4	-1											1
3694	74500	2017	1	5	0	0	1									6	1	5	40	2	1	1	4	4	5	2	7	1	1	1	4	4	1	2	4	2	28	C0	2	1	1	7	1	1	3	2	2	1	21
3695	74500	2017	1	5	0	0	1									6	1	5	40	2	1	1	4	4	5	2	7	1	1	1	4	4	1	2	4	1	41	B0	3	1	1	7	1	1	2	2	1	1	21
3696	105800	2017	1	5	0	0	1									6	1	6	40	2	1	1	4	4	5	2	7	4	4	2	5	5	1	2	1	1	40	B0	3	1	1	7	1	1	2	2	1	1	21
3697	105800	2017	1	5	0	0	1									6	1	6	40	2	1	1	4	4	5	2	7	4	4	2	5	5	1	2	1	1	22	C0	2	1	1	7	1	1	3	2	2	1	21
3698	182700	2017	1	5	0	0	1									6	3	4	50	3	2	1	4	4	5	2	7	4	4	4	5	5	1	1	1	1	44	C0	2	1	1	7	1	1	3	2	2	1	21
3699	182700	2017	1	5	0	0	1									6	3	4	50	3	2	1	4	4	5	2	7	4	4	4	5	5	1	1	1	2	16	H0	2	4	5	8	2	8	5	10	3	1	16
3700	220700	2017	1	5	0	0	1									6	3	4	40	3	2	1	4	4	5	2	7	4	4	2	5	5	1	2	1	1	34	B0	3	1	1	7	1	1	2	2	1	1	21
3701	220700	2017	1	5	0	0	1									6	3	4	40	3	2	1	4	4	5	2	7	4	4	2	5	5	1	2	1	1	15	C0	2	1	1	7	1	2	5	2	2	1	16
3726	221000	2017	1	6	0	0	1									7	3	4	50	3	2	1	5	4	5	2	7	4	4	1	4	4	1	2	1	2	22	C0	2	1	1	7	1	1	3	2	2	1	21
3727	221000	2017	1	6	0	0	1									7	3	4	50	3	2	1	5	4	5	2	7	4	4	1	4	4	1	2	1	1	32	B0	3	1	1	7	1	1	2	9	1	1	21
3728	190000	2017	1	7	0	0	1									8	3	4	50	2	1	1	5	4	5	2	7	4	4	2	5	5	1	2	4	2	25	F0	2	4	1	7	1	8	5	2	3	1	21
3729	190000	2017	1	7	0	0	1									8	3	4	50	2	1	1	5	4	5	2	7	4	4	2	5	5	1	2	4	2	20	C0	2	1	1	7	1	1	3	2	2	1	21
3730	121800	2017	1	2	0	0	1			Nankan Road	¤G				Nanqing Road	8	1	6	50	3	2	1	5	4	5	2	7	2	1	1	5	5	1	2	4	1	35	A1	3	1	1	7	1	1	1	2	3	1	10
3731	121800	2017	1	2	0	0	1			Nankan Road	¤G				Nanqing Road	8	1	6	50	3	2	1	5	4	5	2	7	2	1	1	5	5	1	2	4	1	30	C0	2	1	1	7	1	3	5	2	3	1	22
3732	82200	2017	1	3	0	0	1			Renai Road	¤T					8	1	6	30	3	2	1	5	4	5	2	7	4	4	2	5	5	1	3	1	1	43	C0	2	1	1	7	1	1	3	2	3	1	22
3733	82200	2017	1	3	0	0	1			Renai Road	¤T					8	1	6	30	3	2	1	5	4	5	2	7	4	4	2	5	5	1	3	1	4	-1											1
3734	93900	2017	1	3	0	0	1			Haishan Road	¤G	93		5		8	1	6	40	3	2	1	5	4	5	2	7	4	4	5	5	5	2	3	1	1	74	B0	2	3	4	7	1	3	5	2	1	1	22
3735	93900	2017	1	3	0	0	1			Haishan Road	¤G	93		5		8	1	6	40	3	2	1	5	4	5	2	7	4	4	5	5	5	2	3	1	4	-1											1
3736	115500	2017	1	3	0	0	1			Dazhu Road				19		8	1	4	50	3	2	1	5	4	5	2	7	1	1	2	4	4	1	2	1	1	58	B0	3	1	1	7	1	1	1	2	1	1	21
3737	115500	2017	1	3	0	0	1			Dazhu Road				19		8	1	4	50	3	2	1	5	4	5	2	7	1	1	2	4	4	1	2	1	2	66	C0	2	1	1	7	1	1	3	2	2	1	21
3738	161000	2017	1	3	0	0	1			Fenghua Road						7	1	4	50	2	1	1	5	4	5	2	7	1	1	2	5	5	1	2	4	1	45	B0	3	1	1	7	1	6	5	2	1	1	21
3739	161000	2017	1	3	0	0	1			Fenghua Road						7	1	4	50	2	1	1	5	4	5	2	7	1	1	2	5	5	1	2	4	1	24	C0	2	1	1	7	1	1	3	2	2	1	21
3740	174000	2017	1	3	0	0	1			Haishan Road	¤@	394				8	1	4	50	2	1	1	5	4	5	2	7	4	4	2	5	5	1	2	1	2	21	B0	3	1	1	7	1	1	2	2	1	1	22
3741	174000	2017	1	3	0	0	1			Haishan Road	¤@	394				8	1	4	50	2	1	1	5	4	5	2	7	4	4	2	5	5	1	2	1	2	36	C0	2	1	1	7	1	1	3	2	2	1	22
3742	184500	2017	1	4	0	0	1			Daxin Road		937				8	3	4	50	3	2	1	5	4	5	2	7	4	4	2	5	5	1	1	1	1	51	C0	2	1	1	7	1	1	3	2	2	1	22
3743	184500	2017	1	4	0	0	1			Daxin Road		937				8	3	4	50	3	2	1	5	4	5	2	7	4	4	2	5	5	1	1	1	2	57	H0	2	4	5	8	2	8	5	10	3	1	22
3744	73500	2017	1	5	0	0	1									6	1	6	40	2	1	1	4	4	5	2	7	1	1	1	4	4	1	3	1	1	34	C0	2	1	1	7	1	3	5	8	2	1	21
3745	73500	2017	1	5	0	0	1									6	1	6	40	2	1	1	4	4	5	2	7	1	1	1	4	4	1	3	1	4	-1											1
3776	221000	2017	1	6	0	0	1			Changxing Road	¤T			151		8	3	4	50	3	2	1	5	4	5	2	7	4	4	1	4	4	1	3	4	1	21	B0	2	1	1	7	1	1	2	2	1	1	21
3777	221000	2017	1	6	0	0	1			Changxing Road	¤T			151		8	3	4	50	3	2	1	5	4	5	2	7	4	4	1	4	4	1	3	4	4	-1											1
3778	71800	2017	1	4	0	0	1			oil line	¤G					7	1	4	40	2	1	1	5	4	5	2	7	3	1	5	5	5	1	2	1	1	39	B0	3	1	1	7	1	1	2	2	1	1	21
3779	71800	2017	1	4	0	0	1			oil line	¤G					7	1	4	40	2	1	1	5	4	5	2	7	3	1	5	5	5	1	2	1	2	29	C0	2	1	1	7	1	1	3	2	2	1	21
3780	83500	2017	1	4	0	0	1			Jilin Road				13		7	1	4	50	3	2	1	5	4	5	2	7	4	4	4	5	5	1	2	4	2	39	C0	2	1	1	7	1	1	3	2	2	1	21
3781	83500	2017	1	4	0	0	1			Jilin Road				13		7	1	4	50	3	2	1	5	4	5	2	7	4	4	4	5	5	1	2	4	2	42	B0	3	1	1	7	1	1	2	2	1	1	21
4858	73000	2017	1	7	0	0	1			Nankan Road		175			Zhongzheng Road	8	1	6	50	2	2	1	2	4	5	2	7	1	1	1	5	5	2	2	4	3	-1		4	3	4	7	2	7	5	11	3	2	22
4859	73000	2017	1	7	0	0	1			Nankan Road		175			Zhongzheng Road	8	1	6	50	2	2	1	2	4	5	2	7	1	1	1	5	5	2	2	4	2	44	C0	2	1	1	7	1	1	3	2	3	1	22
4860	212500	2017	1	7	0	0	1			Shangxing Road					Daxin 1st Street	8	3	3	50	2	1	1	5	4	5	2	7	1	1	5	5	5	2	1	1	2	46	B0	3	1	1	7	1	1	2	2	1	1	21
4861	212500	2017	1	7	0	0	1			Shangxing Road					Daxin 1st Street	8	3	3	50	2	1	1	5	4	5	2	7	1	1	5	5	5	2	1	1	2	44	H0	2	4	1	8	2	8	5	10	3	1	21
4862	130800	2017	1	1	0	0	1									8	1	6	40	2	1	1	5	4	5	2	7	2	1	1	3	4	1	2	1	1	34	B1	3	1	1	7	1	1	2	2	1	2	21
4863	130800	2017	1	1	0	0	1									8	1	6	40	2	1	1	5	4	5	2	7	2	1	1	3	4	1	2	1	1	30	C0	2	1	1	7	1	1	3	2	2	1	21
4864	161500	2017	1	1	0	0	1									8	1	6	40	3	2	1	5	4	5	2	7	4	4	1	5	5	1	2	1	2	36	B0	3	1	1	7	1	1	2	2	1	1	21
4865	161500	2017	1	1	0	0	1									8	1	6	40	3	2	1	5	4	5	2	7	4	4	1	5	5	1	2	1	2	20	C0	2	1	1	7	1	1	3	2	2	1	21
4866	185400	2017	1	1	0	0	1			Nanzhu Road	¤­	224				8	3	3	50	2	1	1	5	4	5	2	7	4	4	5	5	5	2	3	4	2	21	C0	2	1	1	7	1	1	3	2	3	1	21
4867	185400	2017	1	1	0	0	1			Nanzhu Road	¤­	224				8	3	3	50	2	1	1	5	4	5	2	7	4	4	5	5	5	2	3	4	4	-1											1
4868	63000	2017	1	2	0	0	1									6	1	6	40	3	2	1	4	4	5	2	7	4	4	2	4	4	1	3	4	1	66	C0	2	1	1	7	1	1	3	2	3	1	21
4869	63000	2017	1	2	0	0	1									6	1	6	40	3	2	1	4	4	5	2	7	4	4	2	4	4	1	3	4	4	-1											1
4870	84000	2017	1	2	0	0	1									6	1	6	40	3	2	1	4	4	5	2	7	4	4	1	4	4	1	2	4	2	24	C0	2	1	1	7	1	1	3	2	2	1	21
4871	84000	2017	1	2	0	0	1									6	1	6	40	3	2	1	4	4	5	2	7	4	4	1	4	4	1	2	4	3	-1		4	3	4	7	2	7	5	11	3	2	22
4874	94800	2017	1	3	0	0	1			Zhongzheng Road					Zhongxiao West Road	8	1	8	40	2	4	1	5	4	5	2	7	1	1	1	2	5	2	1	1	2	38	B0	3	1	1	7	1	1	2	2	1	1	22
4875	94800	2017	1	3	0	0	1			Zhongzheng Road					Zhongxiao West Road	8	1	8	40	2	4	1	5	4	5	2	7	1	1	1	2	5	2	1	1	2	23	H0	2	4	5	8	2	8	5	10	3	1	22
4918	34000	2017	1	7	0	0	1			Dazhu North Road				178		8	1	4	50	3	2	1	5	4	5	2	7	4	4	1	4	5	1	3	1	1	34	C0	2	1	1	7	1	1	3	2	2	1	22
4919	34000	2017	1	7	0	0	1			Dazhu North Road				178		8	1	4	50	3	2	1	5	4	5	2	7	4	4	1	4	5	1	3	1	4	-1											1
4920	112500	2017	1	2	0	0	1									8	1	6	40	3	2	1	5	4	5	2	7	4	4	2	5	5	1	2	4	2	31	B0	3	1	1	7	1	1	2	2	1	1	21
4921	112500	2017	1	2	0	0	1									8	1	6	40	3	2	1	5	4	5	2	7	4	4	2	5	5	1	2	4	1	34	C0	2	1	1	7	1	1	3	2	2	1	21
4922	215900	2017	1	2	0	0	1	Zhongfuli								8	3	4	50	2	1	1	5	4	5	2	7	2	1	2	5	4	1	3	4	1	33	C0	2	1	1	7	1	1	3	2	3	1	21
4923	215900	2017	1	2	0	0	1	Zhongfuli								8	3	4	50	2	1	1	5	4	5	2	7	2	1	2	5	4	1	3	4	4	-1											1
4924	80200	2017	1	3	0	0	1			Nankan Road	¤@				Changrong Road	8	1	8	50	2	1	1	5	4	5	2	7	4	4	1	4	5	1	2	1	2	61	C0	2	1	1	7	1	1	3	2	2	1	22
4925	80200	2017	1	3	0	0	1			Nankan Road	¤@				Changrong Road	8	1	8	50	2	1	1	5	4	5	2	7	4	4	1	4	5	1	2	1	2	61	C0	2	1	1	7	1	1	3	2	2	1	22
4926	104500	2017	1	3	0	0	1			Nankan Road	¤@			265		8	1	8	50	3	2	1	5	4	1	2	7	4	4	1	4	5	1	2	1	1	34	B0	3	1	1	7	1	1	2	2	1	1	22
4927	104500	2017	1	3	0	0	1			Nankan Road	¤@			265		8	1	8	50	3	2	1	5	4	1	2	7	4	4	1	4	5	1	2	1	1	60	C0	2	1	1	7	1	1	3	2	2	1	22
4928	124000	2017	1	3	0	0	1			Nanqing Road						8	1	6	50	2	1	1	5	4	5	2	7	2	1	1	3	3	1	2	4	1	30	B1	2	3	4	7	1	1	1	2	1	1	22
4929	124000	2017	1	3	0	0	1			Nanqing Road						8	1	6	50	2	1	1	5	4	5	2	7	2	1	1	3	3	1	2	4	1	43	B1	2	3	4	7	1	1	1	2	1	1	22
4930	182200	2017	1	3	0	0	1									8	3	4	50	2	1	1	5	4	5	2	7	1	1	2	2	5	1	2	1	1	26	B0	3	1	1	7	1	1	2	2	1	1	21
4931	182200	2017	1	3	0	0	1									8	3	4	50	2	1	1	5	4	5	2	7	1	1	2	2	5	1	2	1	1	22	C0	2	1	1	7	1	1	3	2	2	1	18
4932	191900	2017	1	3	0	0	1			Dazhu North Road		15				8	3	4	50	3	2	1	5	4	5	2	7	4	4	5	5	5	1	3	1	2	62	C0	2	1	1	7	1	3	5	7	2	1	9
4933	191900	2017	1	3	0	0	1			Dazhu North Road		15				8	3	4	50	3	2	1	5	4	5	2	7	4	4	5	5	5	1	3	1	4	-1											1
4934	195900	2017	1	3	0	0	1									8	3	5	50	3	2	1	5	4	5	2	7	2	1	4	3	4	1	2	1	1	27	C0	2	1	1	7	1	1	3	2	2	1	5
4935	195900	2017	1	3	0	0	1									8	3	5	50	3	2	1	5	4	5	2	7	2	1	4	3	4	1	2	1	1	53	B0	3	1	1	7	1	1	2	2	1	1	3
4936	72500	2017	1	4	0	0	1			Zhongxing Road		585				8	1	6	50	2	1	1	5	4	5	2	7	2	1	1	4	4	1	2	4	1	43	B1	3	3	4	7	1	1	2	2	1	1	22
4937	72500	2017	1	4	0	0	1			Zhongxing Road		585				8	1	6	50	2	1	1	5	4	5	2	7	2	1	1	4	4	1	2	4	2	22	C0	2	3	4	7	1	1	3	2	2	1	22
4938	220900	2017	1	4	0	0	1									8	3	5	50	3	2	1	5	4	5	2	7	1	1	4	3	5	1	2	1	1	34	B0	3	1	1	7	1	1	2	2	1	1	5
4939	220900	2017	1	4	0	0	1									8	3	5	50	3	2	1	5	4	5	2	7	1	1	4	3	5	1	2	1	1	20	C0	2	1	1	7	1	1	3	2	2	1	5
4940	222000	2017	1	4	0	0	1									8	3	5	50	3	2	1	5	4	5	2	7	4	4	4	3	5	1	2	1	1	24	B0	3	1	1	7	1	1	2	2	1	1	5
4941	222000	2017	1	4	0	0	1									8	3	5	50	3	2	1	5	4	5	2	7	4	4	4	3	5	1	2	1	1	18	C0	2	1	1	7	1	1	3	2	2	1	5
4942	115400	2017	1	6	0	0	1	Changxingli								8	1	4	50	2	1	1	5	4	5	2	7	1	1	2	4	5	1	2	1	2	64	B0	3	1	1	7	1	1	2	2	1	1	21
4943	115400	2017	1	6	0	0	1	Changxingli								8	1	4	50	2	1	1	5	4	5	2	7	1	1	2	4	5	1	2	1	1	28	C0	2	1	1	7	1	1	3	2	2	1	21
4970	115000	2017	1	7	0	0	1									7	1	4	50	2	1	1	5	4	5	2	7	1	1	1	4	4	1	2	1	1	37	B0	3	1	1	7	1	1	2	2	1	1	21
4971	115000	2017	1	7	0	0	1									7	1	4	50	2	1	1	5	4	5	2	7	1	1	1	4	4	1	2	1	1	34	B0	2	1	1	7	1	1	2	2	1	1	21
4972	191700	2017	1	1	0	0	1									8	3	4	50	2	1	1	5	4	5	2	7	4	4	2	5	5	1	2	1	2	19	C0	2	1	1	7	1	1	3	2	2	1	22
4973	191700	2017	1	1	0	0	1									8	3	4	50	2	1	1	5	4	5	2	7	4	4	2	5	5	1	2	1	1	20	C0	2	1	1	7	1	1	3	2	2	1	22
4974	182400	2017	1	3	0	0	1			Nanzhu Road	¤T				Phu Quoc Road	8	3	4	50	2	1	1	5	4	5	2	7	1	1	2	4	1	1	2	1	2	41	B0	3	1	1	7	1	1	2	2	1	1	21
4975	182400	2017	1	3	0	0	1			Nanzhu Road	¤T				Phu Quoc Road	8	3	4	50	2	1	1	5	4	5	2	7	1	1	2	4	1	1	2	1	2	40	C0	2	1	1	7	1	1	3	2	2	1	21
4976	80000	2017	1	4	0	0	1			Zhongshan Road				185		8	1	6	50	3	2	1	5	4	5	2	7	4	4	4	4	4	1	2	4	1	47	B0	3	3	4	7	1	1	2	2	1	1	22
4977	80000	2017	1	4	0	0	1			Zhongshan Road				185		8	1	6	50	3	2	1	5	4	5	2	7	4	4	4	4	4	1	2	4	2	21	C0	2	3	4	7	1	1	3	2	2	1	22
4978	85000	2017	1	4	0	0	1			Bade Road						8	1	6	50	3	2	1	5	4	5	2	7	4	4	2	4	5	1	2	4	1	36	C0	2	3	4	7	1	1	3	2	2	1	22
4979	85000	2017	1	4	0	0	1			Bade Road						8	1	6	50	3	2	1	5	4	5	2	7	4	4	2	4	5	1	2	4	2	25	B0	3	3	4	7	1	1	2	2	1	1	22
4980	141900	2017	1	4	0	0	1			Zhongxiao West Road				8		8	1	4	50	2	1	1	5	4	5	2	7	4	4	2	5	5	1	2	1	2	29	C0	2	1	1	7	1	1	3	2	2	1	22
4981	141900	2017	1	4	0	0	1			Zhongxiao West Road				8		8	1	4	50	2	1	1	5	4	5	2	7	4	4	2	5	5	1	2	1	1	36	C0	2	1	1	7	1	1	3	2	2	1	22
4982	161000	2017	1	4	0	0	1			Nankan Road	¤G			485		8	1	4	50	3	2	1	5	4	5	2	7	4	4	1	2	5	1	2	1	1	19	C0	2	1	1	7	1	1	3	2	2	1	22
4983	161000	2017	1	4	0	0	1			Nankan Road	¤G			485		8	1	4	50	3	2	1	5	4	5	2	7	4	4	1	2	5	1	2	1	1	34	B0	3	1	1	7	1	1	2	2	1	1	22
4984	74400	2017	1	5	0	0	1			Nankan Road				104		8	1	4	50	3	2	1	5	4	5	2	7	4	4	2	5	5	1	2	1	1	35	C0	2	1	1	7	1	1	3	2	3	1	22
4985	74400	2017	1	5	0	0	1			Nankan Road				104		8	1	4	50	3	2	1	5	4	5	2	7	4	4	2	5	5	1	2	1	2	54	C0	2	1	1	7	1	1	3	2	2	1	22
4986	85000	2017	1	5	0	0	1			Long On Street	¤G					8	1	4	50	2	1	1	5	4	5	2	7	1	1	2	5	5	1	3	1	1	50	C0	2	1	1	7	1	4	2	2	2	1	22
4987	85000	2017	1	5	0	0	1			Long On Street	¤G					8	1	4	50	2	1	1	5	4	5	2	7	1	1	2	5	5	1	3	1	4	-1											1
4988	102500	2017	1	5	0	0	1			Changxing Road	¤G			38		8	1	4	50	3	2	1	5	4	5	2	7	4	4	4	5	4	1	2	1	1	62	A4	3	1	1	1	1	1	1	2	1	1	10
4989	102500	2017	1	5	0	0	1			Changxing Road	¤G			38		8	1	4	50	3	2	1	5	4	5	2	7	4	4	4	5	4	1	2	1	2	40	C0	2	1	1	7	1	1	3	2	2	1	22
4990	112000	2017	1	5	0	0	1									8	1	4	50	3	2	1	5	4	5	2	7	4	4	2	5	4	1	2	1	1	27	B0	3	1	1	7	1	1	2	2	1	1	22
4991	112000	2017	1	5	0	0	1									8	1	4	50	3	2	1	5	4	5	2	7	4	4	2	5	4	1	2	1	1	52	C0	2	1	1	7	1	1	3	2	2	1	22
4992	153000	2017	1	5	0	0	1			Wenxin Street		345		85		7	1	6	40	3	2	1	5	4	5	1	1	4	4	5	5	5	1	2	1	1	57	C0	2	1	1	7	1	1	3	2	2	1	21
4993	153000	2017	1	5	0	0	1			Wenxin Street		345		85		7	1	6	40	3	2	1	5	4	5	1	1	4	4	5	5	5	1	2	1	1	21	C0	2	1	1	7	1	1	3	2	3	1	21
5022	173000	2017	1	7	0	0	1			Zhongzheng Road					Nanzhu Road	7	3	4	50	3	2	1	5	4	5	2	7	4	4	1	4	5	1	2	1	1	30	C0	2	1	1	7	1	1	3	2	2	1	21
5023	173000	2017	1	7	0	0	1			Zhongzheng Road					Nanzhu Road	7	3	4	50	3	2	1	5	4	5	2	7	4	4	1	4	5	1	2	1	1	37	B0	3	1	1	7	1	1	2	2	1	1	21
5024	74000	2017	1	1	0	0	1			Nankan Road	¤G				Phu Quoc Road	7	1	4	50	2	1	1	5	4	5	2	7	1	1	1	4	4	1	2	4	1	43	B0	3	1	1	7	1	1	2	2	1	1	21
5025	74000	2017	1	1	0	0	1			Nankan Road	¤G				Phu Quoc Road	7	1	4	50	2	1	1	5	4	5	2	7	1	1	1	4	4	1	2	4	1	52	C0	2	1	1	7	1	1	3	2	2	1	21
5026	171200	2017	1	2	0	0	1			Xinxing Street					Wenxin Street	8	3	5	40	2	1	1	5	4	5	2	7	1	1	2	3	5	1	2	1	1	43	B1	3	3	4	7	2	1	2	2	1	1	22
5027	171200	2017	1	2	0	0	1			Xinxing Street					Wenxin Street	8	3	5	40	2	1	1	5	4	5	2	7	1	1	2	3	5	1	2	1	2	62	C0	2	3	4	7	2	1	3	2	2	1	22
5028	113900	2017	1	4	0	0	1									8	1	5	50	2	1	1	5	4	5	2	7	1	1	4	3	5	1	2	1	2	39	C0	2	3	4	7	1	1	3	2	2	1	22
5029	113900	2017	1	4	0	0	1									8	1	5	50	2	1	1	5	4	5	2	7	1	1	4	3	5	1	2	1	2	46	B0	3	3	4	7	1	1	2	2	1	1	22
5358	41200	2017	1	2	0	0	1									8	3	4	60	2	1	1	5	4	5	2	7	1	1	1	4	5	1	2	1	1	30	C0	2	1	1	7	1	1	3	2	2	1	21
5359	41200	2017	1	2	0	0	1									8	3	4	60	2	1	1	5	4	5	2	7	1	1	1	4	5	1	2	1	1	54	A4	3	2	1	7	1	1	1	2	1	1	21
5360	84400	2017	1	5	0	0	1			Jingguo Road					Xinnan Road	8	1	4	50	2	1	1	5	4	5	2	7	1	1	1	2	5	2	2	1	1	44	C0	2	1	1	7	1	1	3	2	2	1	22
5361	84400	2017	1	5	0	0	1			Jingguo Road					Xinnan Road	8	1	4	50	2	1	1	5	4	5	2	7	1	1	1	2	5	2	2	1	2	36	C0	2	1	1	7	1	1	3	2	2	1	22
5386	64100	2017	1	6	0	0	1			Nanzhu Road					Phu Quoc Road	6	1	4	40	2	1	1	4	4	5	2	7	1	1	2	4	5	1	1	1	1	46	C0	2	1	1	7	1	1	3	2	2	1	22
5387	64100	2017	1	6	0	0	1			Nanzhu Road					Phu Quoc Road	6	1	4	40	2	1	1	4	4	5	2	7	1	1	2	4	5	1	1	1	1	68	H0	2	4	5	8	2	8	5	10	3	1	22
5388	74000	2017	1	6	0	0	1			Nanshan Road	¤@			276		6	1	4	40	3	2	1	4	4	5	2	7	4	4	1	4	4	2	2	1	2	29	C0	2	1	1	7	1	4	2	2	3	1	22
5389	74000	2017	1	6	0	0	1			Nanshan Road	¤@			276		6	1	4	40	3	2	1	4	4	5	2	7	4	4	1	4	4	2	2	1	2	21	C0	2	1	1	7	1	1	3	2	3	1	22
5390	150600	2017	1	6	0	0	1			Zhongzheng Road						8	1	6	50	2	1	1	5	4	5	2	7	2	1	1	4	4	1	2	4	1	44	B1	3	3	4	7	1	1	2	2	1	1	22
5391	150600	2017	1	6	0	0	1			Zhongzheng Road						8	1	6	50	2	1	1	5	4	5	2	7	2	1	1	4	4	1	2	4	1	71	C0	2	3	4	7	1	3	5	2	2	1	22
5392	201800	2017	1	6	0	0	1									8	3	5	50	3	2	1	5	4	5	2	7	4	4	4	3	4	1	1	1	2	21	C0	2	1	1	7	1	3	5	2	2	1	5
5393	201800	2017	1	6	0	0	1									8	3	5	50	3	2	1	5	4	5	2	7	4	4	4	3	4	1	1	1	2	33	H0	2	4	1	8	2	8	5	11	3	1	9
5394	211000	2017	1	6	0	0	1	Haihuli								8	3	4	50	3	2	1	5	4	5	2	7	4	4	4	5	5	1	2	1	1	50	B0	3	1	1	7	1	1	2	2	1	1	21
5395	211000	2017	1	6	0	0	1	Haihuli								8	3	4	50	3	2	1	5	4	5	2	7	4	4	4	5	5	1	2	1	2	14	C0	2	1	1	7	1	2	5	2	2	1	15
5396	231900	2017	1	6	0	0	1			Changxing Road	¤T			217		6	3	4	50	3	2	1	4	4	5	2	7	4	4	2	4	5	1	1	7	1	61	H0	2	4	5	8	2	8	5	10	3	1	21
5397	231900	2017	1	6	0	0	1			Changxing Road	¤T			217		6	3	4	50	3	2	1	4	4	5	2	7	4	4	2	4	5	1	1	7	1	23	C0	2	1	1	7	1	1	3	1	2	1	21
5398	191100	2017	1	7	0	0	1									8	3	5	50	3	2	1	5	4	5	2	7	2	1	4	3	4	1	3	1	1	25	C0	2	1	1	7	1	1	3	2	2	1	5
5399	191100	2017	1	7	0	0	1									8	3	5	50	3	2	1	5	4	5	2	7	2	1	4	3	4	1	3	1	4	-1											1
5400	191800	2017	1	7	0	0	1			Fuhua Road	¤G			18		8	3	4	50	3	2	1	5	4	5	2	7	4	4	4	5	5	1	3	1	1	66	C0	2	1	1	7	1	1	3	2	2	1	21
5401	191800	2017	1	7	0	0	1			Fuhua Road	¤G			18		8	3	4	50	3	2	1	5	4	5	2	7	4	4	4	5	5	1	3	1	4	-1											1
5402	220800	2017	1	7	0	0	1									8	3	5	50	3	2	1	5	4	5	2	7	2	1	4	3	4	1	2	1	2	48	B0	3	1	1	7	1	3	5	2	1	1	5
5403	220800	2017	1	7	0	0	1									8	3	5	50	3	2	1	5	4	5	2	7	2	1	4	3	4	1	2	1	1	22	C0	2	1	1	7	1	1	3	2	2	1	5
5404	110600	2017	1	1	0	0	1			Xinnan Road	¤@				Zhongxiao East Road	8	1	5	20	2	1	1	5	4	5	2	7	1	1	1	4	5	1	2	1	1	27	B0	3	1	1	7	1	1	2	2	1	1	21
5405	110600	2017	1	1	0	0	1			Xinnan Road	¤@				Zhongxiao East Road	8	1	5	20	2	1	1	5	4	5	2	7	1	1	1	4	5	1	2	1	1	29	C0	2	1	1	7	1	1	3	2	2	1	21
5406	162000	2017	1	1	0	0	1									7	1	5	40	2	1	1	5	4	3	2	7	4	4	4	4	5	2	2	1	1	31	B0	3	1	1	7	1	1	2	2	1	1	21
5407	162000	2017	1	1	0	0	1									7	1	5	40	2	1	1	5	4	3	2	7	4	4	4	4	5	2	2	1	1	35	B0	2	1	1	7	1	1	2	2	1	1	21
5408	180500	2017	1	2	0	0	1									8	4	4	40	3	2	1	5	4	5	2	7	4	4	4	5	5	1	2	1	1	23	C0	2	1	1	7	1	1	3	2	2	1	22
5409	180500	2017	1	2	0	0	1									8	4	4	40	3	2	1	5	4	5	2	7	4	4	4	5	5	1	2	1	1	50	B0	3	1	1	7	1	1	1	1	1	1	22
5410	173900	2017	1	3	0	0	1									8	3	3	50	3	2	1	5	4	5	2	7	4	4	1	5	5	1	3	1	1	27	C0	2	1	1	7	1	1	3	2	2	1	21
5411	173900	2017	1	3	0	0	1									8	3	3	50	3	2	1	5	4	5	2	7	4	4	1	5	5	1	3	1	4	-1											1
5412	211700	2017	1	3	0	0	1			Wenzhong Lu	¤@				Wenxin Street	7	3	4	50	2	1	1	5	4	5	2	7	1	1	1	4	5	1	2	4	3	-1		3	3	4	7	1	7	5	11	3	2	22
5413	211700	2017	1	3	0	0	1			Wenzhong Lu	¤@				Wenxin Street	7	3	4	50	2	1	1	5	4	5	2	7	1	1	1	4	5	1	2	4	1	20	C0	2	1	1	7	1	1	3	2	3	1	22
5414	171500	2017	1	6	0	0	1									6	1	5	50	3	2	1	4	4	5	2	7	1	1	1	3	5	1	2	6	1	24	C0	2	1	4	7	1	1	3	2	3	1	22
5415	171500	2017	1	6	0	0	1									6	1	5	50	3	2	1	4	4	5	2	7	1	1	1	3	5	1	2	6	1	24	B0	3	1	4	7	1	1	1	2	1	1	22
5416	170000	2017	1	1	0	0	1			Wufu Road		106				8	2	5	50	2	1	1	5	4	5	2	7	4	4	5	5	5	2	2	1	2	40	F0	2	1	1	7	1	8	5	2	3	1	21
5417	170000	2017	1	1	0	0	1			Wufu Road		106				8	2	5	50	2	1	1	5	4	5	2	7	4	4	5	5	5	2	2	1	2	54	C0	2	1	1	7	1	1	3	2	3	1	21
5418	74200	2017	1	2	0	0	1			Nankan Road					South Road	8	1	3	50	2	1	1	5	4	5	2	7	1	1	5	5	5	2	2	4	3	-1		4	3	4	7	2	7	5	11	3	2	22
5419	74200	2017	1	2	0	0	1			Nankan Road					South Road	8	1	3	50	2	1	1	5	4	5	2	7	1	1	5	5	5	2	2	4	1	25	C0	2	1	1	7	1	1	3	2	3	1	21
5420	230500	2017	1	2	0	0	1			Shanlin Road	¤T			3		7	3	4	50	3	2	1	5	4	5	2	7	4	4	2	5	5	1	3	1	2	37	C0	2	1	1	7	1	1	3	2	2	1	21
5421	230500	2017	1	2	0	0	1			Shanlin Road	¤T			3		7	3	4	50	3	2	1	5	4	5	2	7	4	4	2	5	5	1	3	1	4	-1											1
5422	220000	2017	1	3	0	0	1									8	3	6	40	3	2	1	5	4	5	2	7	4	4	4	5	5	1	1	1	1	42	C0	2	1	1	7	1	1	3	2	2	1	21
5423	220000	2017	1	3	0	0	1									8	3	6	40	3	2	1	5	4	5	2	7	4	4	4	5	5	1	1	1	2	71	H0	2	4	5	8	2	8	5	10	3	1	21
5424	74100	2017	1	4	0	0	1			Shanlin Road	¤@					6	1	4	50	2	1	1	4	4	5	2	7	1	1	2	5	5	1	2	1	1	87	C0	2	1	1	7	1	1	3	2	2	1	21
5425	74100	2017	1	4	0	0	1			Shanlin Road	¤@					6	1	4	50	2	1	1	4	4	5	2	7	1	1	2	5	5	1	2	1	1	27	B0	3	1	1	7	1	1	2	2	1	1	21
5426	94500	2017	1	4	0	0	1			oil line	¤@			20		7	1	4	40	3	2	1	4	4	5	2	7	4	4	2	5	5	1	2	1	1	48	B0	3	1	1	7	1	1	1	2	1	1	10
5427	94500	2017	1	4	0	0	1			oil line	¤@			20		7	1	4	40	3	2	1	4	4	5	2	7	4	4	2	5	5	1	2	1	1	33	C0	2	1	1	7	1	1	3	2	2	1	21
5428	120500	2017	1	4	0	0	1									8	1	5	50	3	2	1	5	4	5	2	7	4	4	4	4	5	1	2	1	1	59	B1	3	1	1	7	1	1	2	2	1	1	10
5429	120500	2017	1	4	0	0	1									8	1	5	50	3	2	1	5	4	5	2	7	4	4	4	4	5	1	2	1	2	28	C0	2	1	1	7	1	1	3	2	2	1	5
5430	160800	2017	1	4	0	0	1									8	1	5	50	3	2	1	5	4	5	2	7	3	1	4	3	5	1	1	1	2	57	B0	3	1	1	7	1	1	2	2	1	1	5
5431	160800	2017	1	4	0	0	1									8	1	5	50	3	2	1	5	4	5	2	7	3	1	4	3	5	1	1	1	1	9	H0	2	1	1	8	2	8	5	10	3	1	14
5432	182500	2017	1	4	0	0	1	Changxingli		Nankan Road	¤G			2		7	3	8	50	3	2	1	5	4	5	2	7	4	4	1	4	5	1	3	1	1	54	C0	2	1	1	7	1	1	3	2	3	1	22
5433	182500	2017	1	4	0	0	1	Changxingli		Nankan Road	¤G			2		7	3	8	50	3	2	1	5	4	5	2	7	4	4	1	4	5	1	3	1	4	-1											1
5434	193500	2017	1	4	0	0	1									6	3	6	40	3	2	1	4	4	5	2	7	4	4	2	5	5	1	2	4	1	20	C0	2	1	1	7	1	1	3	2	3	1	21
5435	193500	2017	1	4	0	0	1									6	3	6	40	3	2	1	4	4	5	2	7	4	4	2	5	5	1	2	4	1	57	B1	3	1	1	7	1	1	2	2	1	1	21
5436	222000	2017	1	4	0	0	1	Haihuli		Haishan Road	¤G			396		7	3	3	40	3	2	1	5	4	5	2	7	4	4	4	5	5	1	2	1	1	14	C0	2	1	1	7	1	2	5	2	2	1	22
5437	222000	2017	1	4	0	0	1	Haihuli		Haishan Road	¤G			396		7	3	3	40	3	2	1	5	4	5	2	7	4	4	4	5	5	1	2	1	1	32	B0	3	1	1	7	1	1	2	2	1	1	22
5438	125700	2017	1	5	0	0	1									7	1	3	40	3	2	1	5	4	5	2	7	1	1	1	3	4	1	2	1	1	32	C0	3	1	1	7	1	3	5	2	2	1	22
5439	125700	2017	1	5	0	0	1									7	1	3	40	3	2	1	5	4	5	2	7	1	1	1	3	4	1	2	1	1	32	C0	2	1	1	7	1	1	3	2	2	1	22
5440	164000	2017	1	6	0	0	1									8	1	3	40	3	2	1	5	4	5	2	7	4	4	5	5	5	1	2	1	1	18	C0	2	3	4	7	1	1	3	2	2	1	22
5441	164000	2017	1	6	0	0	1									8	1	3	40	3	2	1	5	4	5	2	7	4	4	5	5	5	1	2	1	1	37	B0	3	3	4	7	1	1	2	2	1	1	22
5442	74500	2017	1	2	0	0	1			Dazhu North Road		748				8	1	3	50	2	1	1	5	4	5	2	7	4	4	5	5	5	2	2	1	2	48	C0	2	1	1	7	1	1	3	2	2	1	21
5443	74500	2017	1	2	0	0	1			Dazhu North Road		748				8	1	3	50	2	1	1	5	4	5	2	7	4	4	5	5	5	2	2	1	1	41	B0	3	1	1	7	1	1	2	2	1	1	21
5444	75000	2017	1	2	0	0	1			Nanshan Road	¤@			77		8	1	3	50	3	2	1	5	4	5	2	7	4	4	1	4	4	2	3	4	1	38	C0	2	1	1	7	1	1	3	2	3	1	21
5445	75000	2017	1	2	0	0	1			Nanshan Road	¤@			77		8	1	3	50	3	2	1	5	4	5	2	7	4	4	1	4	4	2	3	4	4	-1											1
5446	81500	2017	1	2	0	0	1			Chang'an Road	¤G			236		8	1	3	50	3	2	1	5	4	5	2	7	4	4	2	4	5	1	1	1	1	34	C0	2	1	1	7	1	1	3	2	2	1	21
5447	81500	2017	1	2	0	0	1			Chang'an Road	¤G			236		8	1	3	50	3	2	1	5	4	5	2	7	4	4	2	4	5	1	1	1	1	75	H0	2	4	5	8	2	8	5	10	3	1	21
5448	91400	2017	1	2	0	0	1			Wenzhong Lu	¤@				Section 1 of Longshou Street	8	1	3	50	3	2	1	5	4	5	2	7	4	4	1	4	5	1	2	1	1	35	C0	2	1	1	7	1	1	3	2	2	1	21
5449	91400	2017	1	2	0	0	1			Wenzhong Lu	¤@				Section 1 of Longshou Street	8	1	3	50	3	2	1	5	4	5	2	7	4	4	1	4	5	1	2	1	1	48	B0	3	1	1	7	1	1	2	2	1	1	21
5450	113000	2017	1	2	0	0	1			South Fook Street						8	1	3	50	2	1	1	5	4	5	2	7	1	1	5	5	5	2	1	1	2	42	B0	3	1	1	7	1	1	2	2	1	1	21
5451	113000	2017	1	2	0	0	1			South Fook Street						8	1	3	50	2	1	1	5	4	5	2	7	1	1	5	5	5	2	1	1	2	71	H0	2	4	5	8	2	8	5	10	3	1	21
5452	164000	2017	1	2	0	0	1									8	1	4	50	3	2	1	5	4	5	2	7	4	4	4	5	5	1	2	1	1	26	B0	3	1	1	7	1	1	2	2	1	1	21
5453	164000	2017	1	2	0	0	1									8	1	4	50	3	2	1	5	4	5	2	7	4	4	4	5	5	1	2	1	2	44	C0	2	1	1	7	1	4	2	2	2	1	21
5454	71200	2017	1	3	0	0	1									8	1	4	50	2	2	1	5	4	5	2	7	2	1	1	4	5	2	1	1	1	55	B0	3	1	1	7	1	1	2	2	1	1	21
5455	71200	2017	1	3	0	0	1									8	1	4	50	2	2	1	5	4	5	2	7	2	1	1	4	5	2	1	1	2	73	H0	2	4	5	8	2	8	5	10	3	1	21
5456	72200	2017	1	3	0	0	1									7	1	4	50	3	2	1	5	4	5	2	7	4	4	1	4	4	2	1	1	2	18	C0	2	1	1	7	1	3	5	2	2	1	18
5457	72200	2017	1	3	0	0	1									7	1	4	50	3	2	1	5	4	5	2	7	4	4	1	4	4	2	1	1	1	75	H0	2	4	5	8	2	8	5	10	3	1	21
5458	72800	2017	1	3	0	0	1									6	1	4	50	2	1	1	4	4	5	2	7	1	1	2	4	5	1	2	4	2	33	C0	2	1	1	7	1	1	3	2	2	1	21
5459	72800	2017	1	3	0	0	1									6	1	4	50	2	1	1	4	4	5	2	7	1	1	2	4	5	1	2	4	2	52	C0	2	1	1	7	1	1	3	2	2	1	21
5460	80700	2017	1	3	0	0	1	Zhongfuli								8	1	4	50	2	1	1	5	4	5	2	7	3	1	2	5	5	1	2	1	2	63	C0	2	1	1	7	1	1	3	2	2	1	21
5461	80700	2017	1	3	0	0	1	Zhongfuli								8	1	4	50	2	1	1	5	4	5	2	7	3	1	2	5	5	1	2	1	1	29	C0	2	1	1	7	1	1	3	2	2	1	21
5462	114400	2017	1	3	0	0	1									8	1	4	40	2	2	1	5	4	5	1	4	4	4	5	5	5	1	2	1	2	58	C0	2	1	1	7	1	3	5	2	2	1	21
5463	114400	2017	1	3	0	0	1									8	1	4	40	2	2	1	5	4	5	1	4	4	4	5	5	5	1	2	1	1	25	C0	2	1	1	7	1	1	3	2	2	1	21
5464	164800	2017	1	4	0	0	1									8	2	6	40	2	1	1	5	4	5	2	7	4	4	2	4	4	1	2	1	2	20	C0	2	1	1	7	1	1	3	2	2	1	21
5465	164800	2017	1	4	0	0	1									8	2	6	40	2	1	1	5	4	5	2	7	4	4	2	4	4	1	2	1	1	23	C0	3	1	1	7	1	1	3	2	2	1	21
5466	175700	2017	1	5	0	0	1			Nanzhu Road	¤G	315				7	3	4	40	2	1	1	5	4	5	2	7	1	1	3	5	5	1	2	1	2	37	B0	2	1	1	7	1	1	2	2	1	1	22
5467	175700	2017	1	5	0	0	1			Nanzhu Road	¤G	315				7	3	4	40	2	1	1	5	4	5	2	7	1	1	3	5	5	1	2	1	2	20	C0	2	1	1	7	1	1	3	2	2	1	22
5468	161500	2017	1	6	0	0	1			Bade Road				38		7	1	4	50	3	2	1	5	4	5	2	7	4	4	4	5	5	1	3	4	1	40	F0	2	1	1	7	1	8	5	2	3	1	21
5469	161500	2017	1	6	0	0	1			Bade Road				38		7	1	4	50	3	2	1	5	4	5	2	7	4	4	4	5	5	1	3	4	4	-1											1
5470	90000	2017	1	7	0	0	1									8	1	4	40	3	2	1	5	4	5	2	7	4	4	5	5	5	2	2	1	1	26	C0	2	3	4	7	1	1	3	2	2	1	22
5471	90000	2017	1	7	0	0	1									8	1	4	40	3	2	1	5	4	5	2	7	4	4	5	5	5	2	2	1	2	40	B0	3	3	4	7	1	1	2	2	1	1	22
5472	231400	2017	1	3	0	0	1			Nankan Road	¤@				Luen Fook Street	8	3	4	50	2	1	1	5	4	5	2	7	1	1	1	4	5	1	2	1	1	32	C0	2	1	1	7	1	1	3	2	2	1	22
5473	231400	2017	1	3	0	0	1			Nankan Road	¤@				Luen Fook Street	8	3	4	50	2	1	1	5	4	5	2	7	1	1	1	4	5	1	2	1	1	19	C0	2	1	1	7	1	1	3	2	2	1	22
5474	55700	2017	1	5	0	0	1									6	2	5	50	3	2	1	4	4	5	2	7	2	1	4	3	5	1	1	1	1	18	C0	2	1	1	7	1	1	3	2	2	1	5
5475	55700	2017	1	5	0	0	1									6	2	5	50	3	2	1	4	4	5	2	7	2	1	4	3	5	1	1	1	2	52	H0	2	1	1	8	2	8	5	10	3	1	5
5476	71200	2017	1	5	0	0	1									6	1	5	50	3	2	1	4	4	5	2	7	2	1	4	3	4	1	2	1	1	42	B1	3	1	1	7	1	1	2	2	1	1	10
5477	71200	2017	1	5	0	0	1									6	1	5	50	3	2	1	4	4	5	2	7	2	1	4	3	4	1	2	1	1	33	C0	2	1	1	7	1	1	3	2	2	1	8
5478	75500	2017	1	5	0	0	1									6	1	5	50	3	2	1	4	4	5	2	7	4	4	4	3	5	1	2	1	1	24	C0	3	1	1	7	1	1	3	2	2	1	9
5479	75500	2017	1	5	0	0	1									6	1	5	50	3	2	1	4	4	5	2	7	4	4	4	3	5	1	2	1	2	49	C0	2	1	1	7	1	1	3	2	2	1	5
5480	185700	2017	1	5	0	0	1			Section 1 of Longshou Street		95				8	3	6	50	3	2	1	5	4	5	2	7	4	4	2	4	5	1	2	4	1	27	C0	2	3	4	7	1	1	3	2	2	1	22
5481	185700	2017	1	5	0	0	1			Section 1 of Longshou Street		95				8	3	6	50	3	2	1	5	4	5	2	7	4	4	2	4	5	1	2	4	1	33	C0	2	3	4	7	1	1	3	2	2	1	22
5482	193300	2017	1	5	0	0	1			Nanchang Road				2		8	3	6	50	2	1	1	5	4	5	2	7	4	4	2	4	5	1	2	4	1	35	B0	3	3	4	7	1	1	2	2	1	1	22
5483	193300	2017	1	5	0	0	1			Nanchang Road				2		8	3	6	50	2	1	1	5	4	5	2	7	4	4	2	4	5	1	2	4	2	37	C0	2	3	4	7	1	1	3	2	2	1	22
5484	223800	2017	1	5	0	0	1									8	3	6	50	2	1	1	5	4	5	2	7	4	4	2	4	5	1	2	4	1	63	B0	3	3	4	7	1	1	1	2	1	1	22
5485	223800	2017	1	5	0	0	1									8	3	6	50	2	1	1	5	4	5	2	7	4	4	2	4	5	1	2	4	1	29	C0	2	3	4	7	1	1	3	2	2	1	22
5486	75000	2017	1	7	0	0	1	Kametake								8	1	5	30	3	2	1	5	4	5	2	7	1	1	4	4	4	1	2	1	1	58	B0	3	1	1	7	1	1	2	2	1	1	21
5487	75000	2017	1	7	0	0	1	Kametake								8	1	5	30	3	2	1	5	4	5	2	7	1	1	4	4	4	1	2	1	1	33	B0	2	1	1	7	1	1	3	2	1	1	21
5488	124500	2017	1	7	0	0	1			Wenzhong Lu	¤@			93		8	1	4	50	3	2	1	5	4	5	2	7	4	4	1	4	5	1	3	1	2	38	C0	2	1	1	7	1	1	3	2	2	1	22
5489	124500	2017	1	7	0	0	1			Wenzhong Lu	¤@			93		8	1	4	50	3	2	1	5	4	5	2	7	4	4	1	4	5	1	3	1	4	48											1
5490	155000	2017	1	7	0	0	1			Nanzhu Road	¤G			8		7	1	4	50	3	2	1	4	4	5	2	7	4	4	2	5	5	1	2	1	1	22	C0	2	1	1	7	1	1	3	2	2	1	22
5491	155000	2017	1	7	0	0	1			Nanzhu Road	¤G			8		7	1	4	50	3	2	1	4	4	5	2	7	4	4	2	5	5	1	2	1	1	38	B0	3	1	1	7	1	1	2	2	1	1	22
5492	160200	2017	1	7	0	0	1			Dazhu Road					Zhongxing Road	8	1	4	50	2	1	1	5	4	5	2	7	1	1	2	2	5	1	2	1	1	20	C0	2	1	1	7	1	1	3	2	2	1	22
5493	160200	2017	1	7	0	0	1			Dazhu Road					Zhongxing Road	8	1	4	50	2	1	1	5	4	5	2	7	1	1	2	2	5	1	2	1	2	22	C0	2	1	1	7	1	1	3	2	2	1	22
5494	91000	2017	1	1	0	0	1			Nanqing Road						8	1	4	50	2	1	1	5	4	5	2	7	1	1	1	4	4	1	2	1	1	19	C0	2	1	1	7	1	1	3	2	2	1	22
5495	91000	2017	1	1	0	0	1			Nanqing Road						8	1	4	50	2	1	1	5	4	5	2	7	1	1	1	4	4	1	2	1	2	33	C0	2	1	1	7	1	1	3	2	2	1	22
5496	103400	2017	1	1	0	0	1			Nankan Road	¤G				Nangong Road	8	1	4	50	2	1	1	5	4	5	2	7	1	1	1	4	5	1	2	1	1	50	B0	2	1	1	7	1	1	1	2	1	1	10
5497	103400	2017	1	1	0	0	1			Nankan Road	¤G				Nangong Road	8	1	4	50	2	1	1	5	4	5	2	7	1	1	1	4	5	1	2	1	1	60	B0	2	1	1	7	1	1	2	2	1	1	22
5498	110700	2017	1	1	0	0	1			Nankan Road	¤G				Nangong Road	8	1	4	50	2	1	1	5	4	5	2	7	1	1	1	4	5	1	2	4	1	72	B0	3	1	1	7	1	1	2	2	1	1	22
5499	110700	2017	1	1	0	0	1			Nankan Road	¤G				Nangong Road	8	1	4	50	2	1	1	5	4	5	2	7	1	1	1	4	5	1	2	4	1	51	C0	2	1	1	7	1	1	3	2	2	1	22
5500	114700	2017	1	1	0	0	1			Section 1 of Longshou Street		51				8	1	4	50	2	1	1	5	4	5	2	7	4	4	2	4	5	1	2	1	2	29	C0	2	1	1	7	1	1	3	2	2	1	22
5501	114700	2017	1	1	0	0	1			Section 1 of Longshou Street		51				8	1	4	50	2	1	1	5	4	5	2	7	4	4	2	4	5	1	2	1	1	19	C0	2	1	1	7	1	1	3	2	2	1	22
5502	133000	2017	1	4	0	0	1			Wenzhong Lu	¤@	398			Wenzhong Lu	8	1	5	40	2	1	1	5	4	5	2	7	1	1	2	3	4	1	2	1	1	60	C0	3	3	4	7	1	1	3	2	2	1	22
5503	133000	2017	1	4	0	0	1			Wenzhong Lu	¤@	398			Wenzhong Lu	8	1	5	40	2	1	1	5	4	5	2	7	1	1	2	3	4	1	2	1	1	31	C0	2	3	4	7	1	1	3	2	2	1	22
5504	112200	2017	1	5	0	0	1			Nanshan Road	¤G			1		7	1	5	50	2	1	1	5	4	5	2	7	1	1	1	3	4	1	2	1	2	32	B1	3	1	1	7	1	1	1	2	1	1	6
5505	112200	2017	1	5	0	0	1			Nanshan Road	¤G			1		7	1	5	50	2	1	1	5	4	5	2	7	1	1	1	3	4	1	2	1	1	66	B1	2	1	1	7	1	1	2	2	1	1	21
5506	203400	2017	1	4	0	0	1									8	3	6	40	3	2	1	5	4	5	2	7	4	4	5	5	5	2	1	1	1	29	C0	2	1	1	7	1	1	3	8	2	1	21
5507	203400	2017	1	4	0	0	1									8	3	6	40	3	2	1	5	4	5	2	7	4	4	5	5	5	2	1	1	1	22	H0	2	4	5	8	2	8	5	10	3	1	21
5508	91500	2017	1	5	0	0	1			Nankan Road				336		8	1	4	40	3	2	1	5	4	5	2	7	4	4	2	5	4	1	2	1	2	63	C0	2	1	1	7	1	1	3	2	3	1	22
5509	91500	2017	1	5	0	0	1			Nankan Road				336		8	1	4	40	3	2	1	5	4	5	2	7	4	4	2	5	4	1	2	1	1	34	B1	3	1	1	7	1	1	2	2	3	1	22
5510	123500	2017	1	5	0	0	1									8	1	4	50	2	1	1	5	4	5	2	7	2	1	1	2	4	2	2	4	2	54	B0	3	1	1	7	1	1	2	2	1	1	21
5511	123500	2017	1	5	0	0	1									8	1	4	50	2	1	1	5	4	5	2	7	2	1	1	2	4	2	2	4	1	22	C0	2	1	1	7	1	1	3	2	2	1	21
5512	105400	2017	1	4	0	0	1									8	1	5	50	3	2	1	5	4	5	2	7	4	4	4	3	5	1	2	1	1	29	B0	2	3	4	7	1	1	2	2	1	1	22
5513	105400	2017	1	4	0	0	1									8	1	5	50	3	2	1	5	4	5	2	7	4	4	4	3	5	1	2	1	1	58	B0	3	3	4	7	1	1	2	2	1	1	22
5514	175000	2017	1	2	0	0	1			Daxin Road		380			Daxin Road	8	3	6	50	2	1	1	5	4	5	2	7	1	1	2	5	5	1	2	1	1	42	B0	3	1	1	7	1	1	2	2	1	1	22
5515	175000	2017	1	2	0	0	1			Daxin Road		380			Daxin Road	8	3	6	50	2	1	1	5	4	5	2	7	1	1	2	5	5	1	2	1	2	19	C0	2	1	1	7	1	1	3	2	2	1	22
5516	170000	2017	1	6	0	0	1									8	1	5	50	3	2	1	5	4	5	2	7	4	4	4	4	5	1	2	1	1	19	B0	3	3	4	7	1	1	2	2	1	1	22
5517	170000	2017	1	6	0	0	1									8	1	5	50	3	2	1	5	4	5	2	7	4	4	4	4	5	1	2	1	1	19	C0	2	3	4	7	1	1	3	2	2	1	22
5518	70000	2017	1	7	0	0	1			Shangzhu Road					Shangzhu 5th Street	8	1	4	50	2	1	1	5	4	5	2	7	4	4	2	5	5	1	2	4	2	22	C0	2	1	1	7	1	1	3	2	2	1	21
5519	70000	2017	1	7	0	0	1			Shangzhu Road					Shangzhu 5th Street	8	1	4	50	2	1	1	5	4	5	2	7	4	4	2	5	5	1	2	4	2	33	C0	2	1	1	7	1	3	5	2	2	1	21
5520	80500	2017	1	7	0	0	1			Daxin Road				588		8	1	4	50	3	2	1	5	4	5	2	7	4	4	2	5	5	1	3	1	1	18	C0	2	1	1	7	1	1	3	2	2	1	21
5521	80500	2017	1	7	0	0	1			Daxin Road				588		8	1	4	50	3	2	1	5	4	5	2	7	4	4	2	5	5	1	3	1	4	-1											1
5522	75800	2017	1	5	0	0	1			Zhongxiao West Road		182				8	1	6	40	2	1	1	5	4	5	2	7	4	4	2	5	5	2	2	1	2	52	C0	2	1	1	7	1	1	3	2	2	1	22
5523	75800	2017	1	5	0	0	1			Zhongxiao West Road		182				8	1	6	40	2	1	1	5	4	5	2	7	4	4	2	5	5	2	2	1	1	22	B0	3	1	1	7	1	1	2	2	1	1	22
5524	95000	2017	1	5	0	0	1			Zhongshan Road				134		8	1	6	40	3	2	1	5	4	5	2	7	4	4	4	5	4	1	2	1	1	54	B1	3	1	1	7	1	1	2	2	1	1	22
5525	95000	2017	1	5	0	0	1			Zhongshan Road				134		8	1	6	40	3	2	1	5	4	5	2	7	4	4	4	5	4	1	2	1	2	58	C0	2	1	1	7	1	4	2	2	2	1	22
5526	110500	2017	1	5	0	0	1			Nankan Road				330		8	1	4	40	3	2	1	5	4	5	2	7	4	4	2	5	4	1	1	1	1	18	C0	3	1	1	7	1	1	3	2	2	1	22
5527	110500	2017	1	5	0	0	1			Nankan Road				330		8	1	4	40	3	2	1	5	4	5	2	7	4	4	2	5	4	1	1	1	2	62	H0	2	4	5	8	2	8	5	10	3	1	22
5528	172700	2017	1	5	0	0	1									8	1	4	50	2	1	1	5	4	5	1	3	4	4	2	5	5	2	2	1	1	56	C0	2	1	1	7	1	1	3	2	2	1	21
5529	172700	2017	1	5	0	0	1									8	1	4	50	2	1	1	5	4	5	1	3	4	4	2	5	5	2	2	1	2	23	B0	3	1	1	7	1	1	2	2	1	1	21
5530	212400	2017	1	7	0	0	1									8	3	5	40	2	1	1	5	4	5	2	7	1	1	1	3	4	1	2	1	1	66	B1	3	1	1	7	1	1	2	7	1	1	21
5531	212400	2017	1	7	0	0	1									8	3	5	40	2	1	1	5	4	5	2	7	1	1	1	3	4	1	2	1	2	18	C0	2	1	1	7	1	1	3	2	2	1	21
5532	180700	2017	1	1	0	0	1									8	3	5	50	3	2	1	5	4	5	2	7	4	4	4	3	5	1	3	1	2	19	C0	2	1	1	7	1	1	3	2	2	1	5
5533	180700	2017	1	1	0	0	1									8	3	5	50	3	2	1	5	4	5	2	7	4	4	4	3	5	1	3	1	4	-1											1
5534	230800	2017	1	1	0	0	1									8	3	5	50	3	2	1	5	4	5	2	7	4	4	4	3	4	1	2	1	1	26	B0	3	1	1	7	1	1	2	2	1	1	8
5535	230800	2017	1	1	0	0	1									8	3	5	50	3	2	1	5	4	5	2	7	4	4	4	3	4	1	2	1	1	37	C0	2	1	1	7	1	1	3	2	2	1	5
5536	231200	2017	1	1	0	0	1									8	3	6	40	3	2	1	5	4	5	2	7	4	4	4	4	5	2	2	1	1	41	C0	2	1	1	7	1	3	5	2	2	1	10
5537	231200	2017	1	1	0	0	1									8	3	6	40	3	2	1	5	4	5	2	7	4	4	4	4	5	2	2	1	2	43	C0	2	1	1	7	1	3	5	2	2	1	8
5538	212000	2017	1	5	0	0	1									7	3	4	50	3	2	1	5	4	5	2	7	4	4	4	5	5	1	2	1	2	27	C0	2	1	1	7	1	1	3	2	2	1	21
5539	212000	2017	1	5	0	0	1									7	3	4	50	3	2	1	5	4	5	2	7	4	4	4	5	5	1	2	1	1	55	A4	3	1	1	7	1	1	1	2	1	1	21
5540	101600	2017	1	4	0	0	1			Nankan Road					Nanhua 1st Street	7	1	4	50	2	1	1	5	4	5	2	7	1	1	2	5	5	1	2	4	1	39	C0	3	1	1	7	1	1	3	2	2	1	21
5541	101600	2017	1	4	0	0	1			Nankan Road					Nanhua 1st Street	7	1	4	50	2	1	1	5	4	5	2	7	1	1	2	5	5	1	2	4	2	19	C0	2	1	1	7	1	1	3	2	2	1	21
5542	185600	2017	1	1	0	0	1			Nanzhu Road	¤G			77		8	3	6	50	3	2	1	5	4	3	2	7	1	1	2	5	5	1	2	1	1	34	C0	2	1	1	7	1	1	3	2	3	1	22
5543	185600	2017	1	1	0	0	1			Nanzhu Road	¤G			77		8	3	6	50	3	2	1	5	4	3	2	7	1	1	2	5	5	1	2	1	1	38	B0	3	1	1	7	1	1	2	2	1	1	22
5544	165500	2017	1	2	0	0	1									8	1	5	50	3	2	1	5	4	5	2	7	4	4	4	3	5	1	2	1	1	32	B0	3	1	1	7	1	1	2	2	1	1	22
5545	165500	2017	1	2	0	0	1									8	1	5	50	3	2	1	5	4	5	2	7	4	4	4	3	5	1	2	1	2	42	C0	2	1	1	7	1	1	3	2	2	1	22
5546	155500	2017	1	5	0	0	1			Section 1 of Longshou Street		95			Section 1 of Longshou Street	7	1	6	50	2	1	1	5	4	5	2	7	4	4	2	5	5	1	2	1	1	41	B0	3	1	1	7	1	1	2	2	1	1	22
5547	155500	2017	1	5	0	0	1			Section 1 of Longshou Street		95			Section 1 of Longshou Street	7	1	6	50	2	1	1	5	4	5	2	7	4	4	2	5	5	1	2	1	1	19	C0	2	1	1	7	1	1	3	2	2	1	22
5548	90200	2017	1	6	0	0	1									7	1	6	50	3	2	1	5	4	5	2	7	1	1	4	5	4	1	2	1	1	56	B0	3	1	1	7	1	1	2	2	1	1	22
5549	90200	2017	1	6	0	0	1									7	1	6	50	3	2	1	5	4	5	2	7	1	1	4	5	4	1	2	1	2	54	C0	2	1	1	7	1	1	3	2	2	1	22
5550	85200	2017	1	7	0	0	1			Long On Street	¤G			1338		8	1	4	50	3	2	1	5	4	5	2	7	4	4	4	5	5	1	2	4	1	34	B1	3	1	1	7	1	1	2	2	1	1	21
5551	85200	2017	1	7	0	0	1			Long On Street	¤G			1338		8	1	4	50	3	2	1	5	4	5	2	7	4	4	4	5	5	1	2	4	1	29	C0	2	1	1	7	1	1	3	2	2	1	21
5552	182000	2017	1	7	0	0	1			Haishan Road	¤@					7	3	4	50	2	1	1	5	4	5	2	7	4	4	2	5	5	1	3	1	1	36	C0	2	1	1	7	1	1	3	2	2	1	21
5553	182000	2017	1	7	0	0	1			Haishan Road	¤@					7	3	4	50	2	1	1	5	4	5	2	7	4	4	2	5	5	1	3	1	4	-1											1
5554	95400	2017	1	2	0	0	1			Nanzhu Road	¥|	300	37			8	1	4	40	2	1	1	5	4	5	2	7	4	4	5	5	5	1	2	1	2	50	C0	2	1	1	7	1	1	3	2	2	1	21
5555	95400	2017	1	2	0	0	1			Nanzhu Road	¥|	300	37			8	1	4	40	2	1	1	5	4	5	2	7	4	4	5	5	5	1	2	1	2	22	B0	3	1	1	7	1	1	2	2	1	1	21
5556	123800	2017	1	2	0	0	1									8	1	6	40	3	2	1	5	4	5	2	7	4	4	2	4	4	1	2	1	1	29	B0	3	1	1	7	1	1	2	2	1	1	21
5557	123800	2017	1	2	0	0	1									8	1	6	40	3	2	1	5	4	5	2	7	4	4	2	4	4	1	2	1	1	23	C0	2	1	1	7	1	1	3	2	2	1	21
5558	140000	2017	1	2	0	0	1									8	1	6	50	3	2	1	5	4	5	2	7	4	4	1	4	4	1	2	1	1	44	B0	3	1	1	7	1	1	2	2	1	1	21
5559	140000	2017	1	2	0	0	1									8	1	6	50	3	2	1	5	4	5	2	7	4	4	1	4	4	1	2	1	1	43	B0	3	1	1	7	1	1	2	2	1	1	21
5560	145500	2017	1	2	0	0	1									8	1	6	40	2	1	1	5	4	5	2	7	1	1	1	3	4	1	2	4	1	45	B0	3	1	1	7	1	1	1	2	1	1	21
5561	145500	2017	1	2	0	0	1									8	1	6	40	2	1	1	5	4	5	2	7	1	1	1	3	4	1	2	4	2	26	C0	2	1	1	7	1	1	3	2	2	1	21
5562	200400	2017	1	2	0	0	1									8	3	5	50	3	2	1	5	4	5	2	7	4	4	4	3	5	1	2	1	1	37	C0	2	1	1	7	1	1	3	2	2	1	5
5563	200400	2017	1	2	0	0	1									8	3	5	50	3	2	1	5	4	5	2	7	4	4	4	3	5	1	2	1	1	34	B0	3	1	1	7	1	1	2	11	1	1	5
5564	181500	2017	1	2	0	0	1			Nanshan Road	¤@			85		8	3	4	50	3	2	1	5	4	5	2	7	4	4	1	4	4	1	2	4	2	18	C0	2	1	1	7	1	1	3	2	2	1	21
5565	181500	2017	1	2	0	0	1			Nanshan Road	¤@			85		8	3	4	50	3	2	1	5	4	5	2	7	4	4	1	4	4	1	2	4	1	50	B1	3	1	1	7	1	1	2	2	1	1	21
5566	192500	2017	1	6	0	0	1			Dazhu North Road				173		8	3	4	50	3	2	1	5	4	5	2	7	4	4	1	4	5	1	2	1	1	67	B0	3	1	1	7	1	1	2	2	1	1	22
5567	192500	2017	1	6	0	0	1			Dazhu North Road				173		8	3	4	50	3	2	1	5	4	5	2	7	4	4	1	4	5	1	2	1	1	28	C0	2	1	1	7	1	1	3	2	2	1	22
5568	92700	2017	1	6	0	0	1									7	1	4	50	2	1	1	5	4	5	2	7	1	1	1	4	5	2	2	1	1	31	C0	2	1	1	7	1	1	3	2	2	1	21
5569	92700	2017	1	6	0	0	1									7	1	4	50	2	1	1	5	4	5	2	7	1	1	1	4	5	2	2	1	1	51	A4	3	1	1	7	1	1	1	2	1	1	21
5570	173000	2017	1	6	0	0	1			Renai Road	¤T					8	1	4	50	3	2	1	5	4	5	2	7	4	4	2	5	5	1	3	4	1	20	F0	2	4	5	7	1	8	5	2	3	1	22
5571	173000	2017	1	6	0	0	1			Renai Road	¤T					8	1	4	50	3	2	1	5	4	5	2	7	4	4	2	5	5	1	3	4	4	-1											1
6220	141800	2017	2	7	0	0	1									8	1	5	50	3	2	1	5	4	5	2	7	4	4	2	3	5	1	1	1	1	35	B0	3	3	4	7	1	1	2	2	1	1	22
6221	141800	2017	2	7	0	0	1									8	1	5	50	3	2	1	5	4	5	2	7	4	4	2	3	5	1	1	1	2	23	H0	2	3	4	8	2	8	5	10	3	1	22
7716	84500	2017	2	3	0	0	1									8	1	6	40	2	1	1	5	4	5	2	7	4	4	2	5	5	1	2	1	2	36	C0	2	1	1	7	1	1	3	2	2	1	21
7717	84500	2017	2	3	0	0	1									8	1	6	40	2	1	1	5	4	5	2	7	4	4	2	5	5	1	2	1	1	24	B1	3	1	1	7	1	1	2	2	1	1	21
7718	173000	2017	2	5	0	0	1									8	1	6	40	2	1	1	5	4	5	2	7	4	4	5	5	5	1	2	4	1	24	C0	2	1	1	7	1	1	3	2	2	1	21
7719	173000	2017	2	5	0	0	1									8	1	6	40	2	1	1	5	4	5	2	7	4	4	5	5	5	1	2	4	1	43	C0	2	1	1	7	1	1	3	2	2	1	21
9602	72000	2017	2	2	0	0	1			oil line	¤G					8	1	6	40	2	1	1	5	4	5	2	7	3	2	5	5	5	1	2	4	2	43	C0	2	3	4	7	1	1	3	2	2	1	22
9603	72000	2017	2	2	0	0	1			oil line	¤G					8	1	6	40	2	1	1	5	4	5	2	7	3	2	5	5	5	1	2	4	1	53	C0	2	3	4	7	1	1	3	2	2	1	22
9604	114300	2017	2	2	0	0	1			Dazhu North Road		15				8	1	6	50	2	1	1	5	4	5	2	7	4	4	1	4	4	1	2	4	1	59	C0	3	3	4	7	1	1	3	2	2	1	22
9605	114300	2017	2	2	0	0	1			Dazhu North Road		15				8	1	6	50	2	1	1	5	4	5	2	7	4	4	1	4	4	1	2	4	1	42	F0	2	3	4	7	1	8	5	2	3	1	22
9606	154000	2017	2	2	0	0	1	in the pit								8	1	3	50	3	2	1	5	4	5	2	7	4	4	5	5	5	1	3	1	1	32	C0	2	1	4	7	1	1	3	2	2	1	21
9607	154000	2017	2	2	0	0	1	in the pit								8	1	3	50	3	2	1	5	4	5	2	7	4	4	5	5	5	1	3	1	4	-1											1
9608	112500	2017	2	3	0	0	1			Nanqing Road		875			Bagu Road	8	1	5	50	2	1	1	5	4	5	2	7	4	4	2	3	5	1	2	1	1	53	B0	3	1	1	7	1	1	2	2	1	1	21
9609	112500	2017	2	3	0	0	1			Nanqing Road		875			Bagu Road	8	1	5	50	2	1	1	5	4	5	2	7	4	4	2	3	5	1	2	1	2	45	C0	2	1	1	7	1	1	3	2	2	1	21
9610	181800	2017	2	3	0	0	1									8	3	5	50	3	2	1	5	4	5	2	7	4	4	4	3	5	1	2	1	2	55	C0	2	1	1	7	1	1	3	2	2	1	5
9611	181800	2017	2	3	0	0	1									8	3	5	50	3	2	1	5	4	5	2	7	4	4	4	3	5	1	2	1	1	49	B0	3	1	1	7	1	1	2	2	1	1	5
9612	183900	2017	2	3	0	0	1									8	3	5	50	2	1	1	5	4	5	2	7	2	1	4	3	4	1	2	1	2	47	C0	2	1	1	7	1	1	3	2	2	1	5
9613	183900	2017	2	3	0	0	1									8	3	5	50	2	1	1	5	4	5	2	7	2	1	4	3	4	1	2	1	1	24	C0	3	1	1	7	1	1	3	2	2	1	9
9614	70400	2017	2	5	0	0	1	Zhongfuli								8	1	4	50	2	2	1	5	2	5	2	7	4	4	4	5	5	1	3	1	1	40	C0	2	1	1	7	1	1	3	4	3	1	21
9615	70400	2017	2	5	0	0	1	Zhongfuli								8	1	4	50	2	2	1	5	2	5	2	7	4	4	4	5	5	1	3	1	4	-1											1
9616	75800	2017	2	6	0	0	1									8	1	5	50	3	2	1	5	4	5	2	7	3	1	4	3	5	1	2	1	1	51	B0	3	1	1	7	1	1	2	6	1	1	5
9617	75800	2017	2	6	0	0	1									8	1	5	50	3	2	1	5	4	5	2	7	3	1	4	3	5	1	2	1	1	35	C0	2	1	1	7	1	1	3	2	2	1	5
9618	123900	2017	2	6	0	0	1									8	1	5	50	3	2	1	5	2	5	2	7	4	4	4	3	4	1	3	9	4	21											1
9619	123900	2017	2	6	0	0	1									8	1	5	50	3	2	1	5	2	5	2	7	4	4	4	3	4	1	3	9	1	21	C0	2	1	1	7	1	1	3	2	2	1	18
9620	151000	2017	2	6	0	0	1									8	1	5	50	2	1	1	5	4	5	2	7	2	1	4	3	4	1	2	1	2	51	B0	3	1	1	7	1	1	2	2	1	1	5
9621	151000	2017	2	6	0	0	1									8	1	5	50	2	1	1	5	4	5	2	7	2	1	4	3	4	1	2	1	2	59	C0	2	1	1	7	1	1	3	2	2	1	5
9622	171900	2017	2	6	0	0	1									8	1	5	50	3	2	1	5	4	5	2	7	4	4	4	3	5	1	2	1	1	31	B0	3	1	1	7	1	1	2	2	1	1	5
9623	171900	2017	2	6	0	0	1									8	1	5	50	3	2	1	5	4	5	2	7	4	4	4	3	5	1	2	1	1	30	C0	2	1	1	7	1	1	3	2	2	1	5
9624	180000	2017	2	6	0	0	1									8	3	6	40	2	1	1	5	4	5	2	7	4	4	2	5	5	1	2	4	1	14	F0	2	4	1	7	1	8	5	2	3	1	21
9625	180000	2017	2	6	0	0	1									8	3	6	40	2	1	1	5	4	5	2	7	4	4	2	5	5	1	2	4	1	13	F0	2	4	1	7	1	8	5	2	3	1	21
9628	73000	2017	2	2	0	0	1									8	1	5	50	2	1	1	5	4	5	2	7	1	1	4	3	5	1	2	1	2	50	B0	3	1	1	7	1	1	2	2	1	1	22
9629	73000	2017	2	2	0	0	1									8	1	5	50	2	1	1	5	4	5	2	7	1	1	4	3	5	1	2	1	2	19	C0	2	1	1	7	1	1	3	2	2	1	22
9630	120000	2017	2	2	0	0	1			Luk Fook Road		181				8	1	4	50	3	2	1	5	4	5	2	7	4	4	4	5	5	1	2	4	1	58	B1	3	1	1	7	1	1	2	2	1	1	22
9631	120000	2017	2	2	0	0	1			Luk Fook Road		181				8	1	4	50	3	2	1	5	4	5	2	7	4	4	4	5	5	1	2	4	2	55	C0	2	1	1	7	1	3	5	2	2	1	22
9632	171500	2017	2	2	0	0	1			Nanshan Road	¤T			13		8	1	5	50	2	1	1	5	4	5	2	7	4	4	1	3	4	1	2	1	2	24	C0	2	1	1	7	1	1	3	2	2	1	21
9633	171500	2017	2	2	0	0	1			Nanshan Road	¤T			13		8	1	5	50	2	1	1	5	4	5	2	7	4	4	1	3	4	1	2	1	1	40	B0	3	1	1	7	1	1	2	2	1	1	21
9634	172000	2017	2	2	0	0	1									8	1	6	40	3	2	1	5	4	5	2	7	4	4	2	4	5	1	2	1	2	53	B0	3	1	1	7	1	1	2	2	1	1	21
9635	172000	2017	2	2	0	0	1									8	1	6	40	3	2	1	5	4	5	2	7	4	4	2	4	5	1	2	1	1	61	C0	2	1	1	7	1	1	3	2	2	1	21
9636	190200	2017	2	2	0	0	1			Nanzhu Road	¤@			39		8	3	4	50	3	2	1	5	4	5	2	7	4	4	2	4	5	1	2	4	1	23	C0	2	1	1	7	1	1	3	2	2	1	21
9637	190200	2017	2	2	0	0	1			Nanzhu Road	¤@			39		8	3	4	50	3	2	1	5	4	5	2	7	4	4	2	4	5	1	2	4	3	-1		4	3	4	7	2	7	5	11	3	2	22
9638	231900	2017	2	2	0	0	1			Wenzhong Lu	¤@			340		8	3	3	50	3	2	1	5	4	5	2	7	4	4	1	4	5	1	2	4	3	-1		4	3	4	7	2	7	5	11	3	2	22
9639	231900	2017	2	2	0	0	1			Wenzhong Lu	¤@			340		8	3	3	50	3	2	1	5	4	5	2	7	4	4	1	4	5	1	2	4	1	19	C0	2	1	1	7	1	1	3	2	2	1	21
9640	55500	2017	2	4	0	0	1			Nanzhu Road	¤G			361		8	1	3	50	2	1	1	5	4	5	2	7	1	1	5	5	5	2	2	1	1	34	C0	2	1	1	7	1	1	3	2	2	1	21
9641	55500	2017	2	4	0	0	1			Nanzhu Road	¤G			361		8	1	3	50	2	1	1	5	4	5	2	7	1	1	5	5	5	2	2	1	1	42	C0	2	1	1	7	1	1	3	2	2	1	21
9642	71000	2017	2	4	0	0	1									8	1	6	40	3	2	1	5	4	5	2	7	4	4	2	4	5	1	2	1	1	22	C0	2	1	1	7	1	1	3	2	2	1	21
9643	71000	2017	2	4	0	0	1									8	1	6	40	3	2	1	5	4	5	2	7	4	4	2	4	5	1	2	1	2	21	C0	2	1	1	7	1	1	3	2	2	1	21
9644	73000	2017	2	4	0	0	1			Zhongxing Road				62		8	1	3	50	3	2	1	5	4	5	2	7	4	4	4	4	4	1	2	1	2	52	C0	2	1	1	7	1	1	3	2	2	1	21
9645	73000	2017	2	4	0	0	1			Zhongxing Road				62		8	1	3	50	3	2	1	5	4	5	2	7	4	4	4	4	4	1	2	1	2	54	C0	2	1	1	7	1	1	3	2	2	1	21
9646	90000	2017	2	4	0	0	1			Dahua Street						8	1	3	50	2	1	1	5	4	5	2	7	4	4	5	5	5	2	2	1	2	63	B0	3	1	1	7	1	1	2	2	1	1	21
9647	90000	2017	2	4	0	0	1			Dahua Street						8	1	3	50	2	1	1	5	4	5	2	7	4	4	5	5	5	2	2	1	1	67	C0	2	1	1	7	1	1	3	2	2	1	21
9648	172200	2017	2	5	0	0	1			Nankan Road				244		8	1	5	50	3	2	1	5	4	5	2	7	4	4	2	4	4	1	2	1	1	28	C0	3	1	1	7	1	1	3	2	2	1	21
9649	172200	2017	2	5	0	0	1			Nankan Road				244		8	1	5	50	3	2	1	5	4	5	2	7	4	4	2	4	4	1	2	1	2	28	C0	2	1	1	7	1	1	3	2	2	1	21
9650	174400	2017	2	5	0	0	1									8	1	5	50	2	1	1	5	4	5	2	7	1	1	2	4	4	1	2	1	2	28	B0	3	1	1	7	1	1	2	2	1	1	21
9651	174400	2017	2	5	0	0	1									8	1	5	50	2	1	1	5	4	5	2	7	1	1	2	4	4	1	2	1	2	28	C0	2	1	1	7	1	1	3	2	2	1	21
9652	151100	2017	2	3	0	0	1			Bagu Road				Mar-41		6	1	5	40	3	2	1	4	4	5	2	7	4	4	4	5	5	1	2	1	2	26	C0	2	1	1	7	1	1	3	2	2	1	22
9653	151100	2017	2	3	0	0	1			Bagu Road				Mar-41		6	1	5	40	3	2	1	4	4	5	2	7	4	4	4	5	5	1	2	1	1	37	B0	3	1	1	7	1	1	2	2	3	1	22
9654	134000	2017	2	2	0	0	1			Nanshan Road	¤@	56				8	1	4	50	3	2	1	5	4	5	2	7	4	4	1	4	5	1	2	1	1	19	C0	2	1	1	7	1	1	3	2	2	1	22
9655	134000	2017	2	2	0	0	1			Nanshan Road	¤@	56				8	1	4	50	3	2	1	5	4	5	2	7	4	4	1	4	5	1	2	1	1	24	C0	2	1	1	7	1	1	3	2	2	1	22
9656	142000	2017	2	2	0	0	1			Haishan Road	¤@			253		8	1	4	50	3	2	1	5	4	5	2	7	4	4	4	5	5	1	2	1	2	33	C0	2	1	1	7	1	3	5	2	2	1	22
9657	142000	2017	2	2	0	0	1			Haishan Road	¤@			253		8	1	4	50	3	2	1	5	4	5	2	7	4	4	4	5	5	1	2	1	1	28	B0	3	2	1	7	1	1	2	1	1	1	22
9658	143500	2017	2	2	0	0	1			Haishan Road	¤G	93				8	1	4	50	2	1	1	5	4	5	2	7	3	1	2	5	5	1	2	1	1	29	B0	3	1	1	7	1	1	2	2	1	1	22
9659	143500	2017	2	2	0	0	1			Haishan Road	¤G	93				8	1	4	50	2	1	1	5	4	5	2	7	3	1	2	5	5	1	2	1	1	39	B0	2	1	1	7	1	1	2	2	1	1	22
9660	161200	2017	2	2	0	0	1			Nanzhu Road	¤T			36		8	1	4	50	3	2	1	5	4	5	2	7	4	4	2	5	5	1	2	1	1	47	B1	3	1	1	7	1	1	2	2	1	1	22
9661	161200	2017	2	2	0	0	1			Nanzhu Road	¤T			36		8	1	4	50	3	2	1	5	4	5	2	7	4	4	2	5	5	1	2	1	2	20	C0	2	1	1	7	1	1	3	2	2	1	22
9662	165100	2017	2	2	0	0	1			Zhongzheng Road				1¤ë29¤é		8	1	4	50	3	2	1	5	4	5	2	7	4	4	1	4	5	1	2	1	1	32	B0	3	1	1	7	1	1	2	2	1	1	22
9663	165100	2017	2	2	0	0	1			Zhongzheng Road				1¤ë29¤é		8	1	4	50	3	2	1	5	4	5	2	7	4	4	1	4	5	1	2	1	1	33	C0	2	1	1	7	1	1	3	2	2	1	22
9664	120600	2017	2	4	0	0	1									8	1	4	40	2	1	1	5	4	5	2	7	4	4	5	5	5	1	2	1	1	28	B1	3	1	1	7	1	1	2	2	1	1	21
9665	120600	2017	2	4	0	0	1									8	1	4	40	2	1	1	5	4	5	2	7	4	4	5	5	5	1	2	1	2	37	C0	2	1	1	7	1	4	3	2	2	1	21
9666	143500	2017	2	4	0	0	1									8	1	4	50	2	1	1	5	4	5	2	7	1	1	2	5	4	1	2	1	1	41	C0	2	1	1	7	1	4	2	2	2	1	21
9667	143500	2017	2	4	0	0	1									8	1	4	50	2	1	1	5	4	5	2	7	1	1	2	5	4	1	2	1	2	46	B0	3	1	1	7	1	1	2	2	1	1	21
9668	174200	2017	2	4	0	0	1									8	2	4	50	3	2	1	5	4	5	2	7	4	4	2	4	5	1	2	1	1	45	B0	3	1	1	7	1	1	2	2	1	1	21
9669	174200	2017	2	4	0	0	1									8	2	4	50	3	2	1	5	4	5	2	7	4	4	2	4	5	1	2	1	1	22	C0	2	1	1	7	1	1	3	2	2	1	21
9670	82200	2017	2	5	0	0	1									8	1	4	50	2	1	1	5	4	5	2	7	1	1	2	5	4	1	2	1	1	31	B0	3	1	1	7	1	1	2	2	1	1	21
9671	82200	2017	2	5	0	0	1									8	1	4	50	2	1	1	5	4	5	2	7	1	1	2	5	4	1	2	1	2	20	C0	2	1	1	7	1	1	3	2	2	1	21
9672	162700	2017	2	3	0	0	1			Nankan Road	¤@			381		7	1	6	50	2	1	1	4	4	5	2	7	2	1	1	4	4	1	2	4	1	53	B0	3	3	4	7	1	1	2	2	1	1	22
9673	162700	2017	2	3	0	0	1			Nankan Road	¤@			381		7	1	6	50	2	1	1	4	4	5	2	7	2	1	1	4	4	1	2	4	1	78	C0	2	3	4	7	1	1	3	2	2	1	22
9674	80800	2017	2	4	0	0	1			Nanzhu Road	¥|					7	1	6	50	2	1	1	4	4	5	2	7	4	4	2	4	5	1	2	4	1	37	B0	3	3	4	7	1	1	2	2	1	1	22
9675	80800	2017	2	4	0	0	1			Nanzhu Road	¥|					7	1	6	50	2	1	1	4	4	5	2	7	4	4	2	4	5	1	2	4	1	26	C0	2	3	4	7	1	1	3	2	2	1	22
9676	84700	2017	2	4	0	0	1									7	1	6	40	2	1	1	4	4	5	2	7	4	4	2	5	4	1	2	4	1	50	B1	3	1	1	7	1	1	2	2	1	1	21
9677	84700	2017	2	4	0	0	1									7	1	6	40	2	1	1	4	4	5	2	7	4	4	2	5	4	1	2	4	2	22	C0	2	1	1	7	1	1	3	2	2	1	21
9678	213000	2017	2	4	0	0	1									6	3	5	50	3	2	1	5	4	5	2	7	4	4	4	3	5	1	3	1	1	36	A0	3	1	1	7	1	1	1	2	1	1	10
9679	213000	2017	2	4	0	0	1									6	3	5	50	3	2	1	5	4	5	2	7	4	4	4	3	5	1	3	1	4	-1											1
9680	171000	2017	2	2	0	0	1			Changxing Road	¤@			100		8	1	4	50	3	2	1	5	4	5	2	7	4	4	4	5	4	1	2	1	1	48	C0	2	1	1	7	1	3	5	5	2	1	22
9681	171000	2017	2	2	0	0	1			Changxing Road	¤@			100		8	1	4	50	3	2	1	5	4	5	2	7	4	4	4	5	4	1	2	1	1	48	B0	3	1	1	7	1	1	2	2	1	1	22
9682	55000	2017	2	3	0	0	1			Nanzhu Road	¥|	300	37		Nanzhu Road	8	1	4	50	2	1	1	5	4	5	2	7	4	4	5	5	5	2	2	4	1	42	B1	3	1	1	7	1	1	2	2	1	1	22
9683	55000	2017	2	3	0	0	1			Nanzhu Road	¥|	300	37		Nanzhu Road	8	1	4	50	2	1	1	5	4	5	2	7	4	4	5	5	5	2	2	4	1	19	C0	2	1	1	7	1	1	3	2	2	1	22
9684	72000	2017	2	3	0	0	1			Zhongshan Road				56		8	1	4	50	3	2	1	5	4	5	2	7	4	4	4	5	4	1	1	1	2	34	C0	2	1	1	7	1	1	3	2	2	1	22
9685	72000	2017	2	3	0	0	1			Zhongshan Road				56		8	1	4	50	3	2	1	5	4	5	2	7	4	4	4	5	4	1	1	1	2	60	H0	3	4	5	8	2	8	5	10	3	1	22
9686	74200	2017	2	3	0	0	1			Liufu Road		165				8	1	4	50	2	1	1	5	4	5	2	7	2	1	2	5	5	1	1	1	1	45	C0	2	1	1	7	1	1	3	2	2	1	22
9687	74200	2017	2	3	0	0	1			Liufu Road		165				8	1	4	50	2	1	1	5	4	5	2	7	2	1	2	5	5	1	1	1	2	62	H0	2	4	5	8	2	8	5	10	3	1	22
9688	75800	2017	2	3	0	0	1			Shangzhu Road						8	1	4	50	2	1	1	5	4	5	2	7	4	4	2	5	5	1	2	1	2	47	B0	3	1	1	7	1	1	2	2	1	1	22
9689	75800	2017	2	3	0	0	1			Shangzhu Road						8	1	4	50	2	1	1	5	4	5	2	7	4	4	2	5	5	1	2	1	2	70	C0	2	1	1	7	1	1	3	2	2	1	22
9690	112500	2017	2	3	0	0	1			Nanshan Road	¤G				Changxing Road	8	1	4	50	2	1	1	5	4	5	2	7	1	1	1	2	5	1	2	1	2	24	C0	2	1	1	7	1	1	3	2	2	1	22
9691	112500	2017	2	3	0	0	1			Nanshan Road	¤G				Changxing Road	8	1	4	50	2	1	1	5	4	5	2	7	1	1	1	2	5	1	2	1	1	42	B1	3	1	1	7	1	1	2	2	1	1	22
9692	121100	2017	2	5	0	0	1			Nankan Road	¤G	142				8	1	8	40	2	1	1	5	4	5	2	7	4	4	5	5	5	2	2	4	2	45	C0	3	1	1	7	1	1	3	2	3	1	21
9693	121100	2017	2	5	0	0	1			Nankan Road	¤G	142				8	1	8	40	2	1	1	5	4	5	2	7	4	4	5	5	5	2	2	4	1	32	C0	2	1	1	7	1	1	3	2	2	1	21
9694	174800	2017	2	5	0	0	1									8	2	4	50	3	2	1	5	4	3	2	7	4	4	1	4	5	1	2	1	1	34	C0	2	1	1	7	1	1	3	2	2	1	21
9695	174800	2017	2	5	0	0	1									8	2	4	50	3	2	1	5	4	3	2	7	4	4	1	4	5	1	2	1	2	38	C0	2	1	1	7	1	1	3	2	2	1	21
9696	212700	2017	2	7	0	0	1			Changrong Road				167		8	3	4	50	3	4	1	5	4	5	2	7	4	4	4	5	5	1	3	1	1	48	C0	2	1	1	7	1	1	3	8	2	1	22
9697	212700	2017	2	7	0	0	1			Changrong Road				167		8	3	4	50	3	4	1	5	4	5	2	7	4	4	4	5	5	1	3	1	4	-1											1
9698	190800	2017	2	1	0	0	1			Wufu Road						8	3	4	50	2	1	1	5	4	5	2	7	4	4	2	5	5	1	2	1	2	25	B0	3	1	1	7	1	1	2	2	1	1	22
9699	190800	2017	2	1	0	0	1			Wufu Road						8	3	4	50	2	1	1	5	4	5	2	7	4	4	2	5	5	1	2	1	2	48	C0	2	1	1	7	1	1	3	2	2	1	22
9700	205200	2017	2	2	0	0	1									8	3	4	50	3	2	1	5	4	5	2	7	4	4	2	5	5	1	1	1	1	45	C0	3	1	1	7	1	1	3	2	2	1	21
9701	205200	2017	2	2	0	0	1									8	3	4	50	3	2	1	5	4	5	2	7	4	4	2	5	5	1	1	1	2	66	H0	2	4	5	8	2	8	5	10	3	1	21
9702	194700	2017	2	5	0	0	1									6	3	5	50	3	2	1	5	4	5	2	7	4	4	4	3	5	1	1	1	1	20	C0	3	1	1	7	1	1	3	2	2	1	5
9703	194700	2017	2	5	0	0	1									6	3	5	50	3	2	1	5	4	5	2	7	4	4	4	3	5	1	1	1	2	53	H0	2	4	5	8	2	8	5	10	3	1	5
9704	800	2017	2	6	0	0	1									6	3	5	50	3	2	1	4	4	5	2	7	2	1	4	3	4	1	2	1	1	42	B0	2	1	1	7	1	1	2	2	1	1	5
9705	800	2017	2	6	0	0	1									6	3	5	50	3	2	1	4	4	5	2	7	2	1	4	3	4	1	2	1	1	35	A0	3	1	1	7	1	1	1	2	1	1	10
9706	133700	2017	2	7	0	0	1			Nanshan Road	¤T				Shanlin Road	8	1	6	50	2	2	1	5	4	5	2	7	1	1	2	5	5	1	2	1	1	22	C0	2	1	1	7	1	1	3	2	2	1	22
9707	133700	2017	2	7	0	0	1			Nanshan Road	¤T				Shanlin Road	8	1	6	50	2	2	1	5	4	5	2	7	1	1	2	5	5	1	2	1	2	46	B0	3	1	1	7	1	1	2	2	1	1	22
9708	164400	2017	2	7	0	0	1			Nankan Road	¤G			481		8	1	6	50	3	2	1	5	4	5	2	7	1	1	1	5	5	1	2	1	1	25	B0	3	1	1	7	1	1	2	2	1	1	22
9709	164400	2017	2	7	0	0	1			Nankan Road	¤G			481		8	1	6	50	3	2	1	5	4	5	2	7	1	1	1	5	5	1	2	1	2	30	F0	2	1	1	7	1	8	5	2	3	1	22
9710	72200	2017	2	1	0	0	1			Nanzhu Road	¤@				Guangming Road	6	1	6	40	2	1	1	4	4	5	2	7	1	1	2	5	5	1	2	1	1	36	C0	2	1	1	7	1	1	3	2	3	1	22
9711	72200	2017	2	1	0	0	1			Nanzhu Road	¤@				Guangming Road	6	1	6	40	2	1	1	4	4	5	2	7	1	1	2	5	5	1	2	1	2	53	B0	3	1	1	7	1	1	2	2	1	1	22
9712	75000	2017	2	3	0	0	1	xinzhuangli								6	1	5	25	2	1	1	4	4	5	2	7	1	1	4	4	4	1	2	4	3	-1		4	3	4	7	1	7	5	11	3	2	22
9713	75000	2017	2	3	0	0	1	xinzhuangli								6	1	5	25	2	1	1	4	4	5	2	7	1	1	4	4	4	1	2	4	2	16	F0	2	1	1	7	1	8	5	2	3	1	16
9714	164400	2017	2	3	0	0	1			Fuxing 3rd Street						7	1	4	40	2	1	1	4	4	5	2	7	4	4	5	5	5	2	2	1	1	50	C0	2	1	1	7	1	1	3	2	2	1	21
9715	164400	2017	2	3	0	0	1			Fuxing 3rd Street						7	1	4	40	2	1	1	4	4	5	2	7	4	4	5	5	5	2	2	1	1	46	B1	3	1	1	7	1	1	2	2	3	1	21
9716	75500	2017	2	6	0	0	1			Wenxin Street					Wenzhong Lu	6	1	3	50	2	1	1	4	4	5	1	6	1	1	5	5	5	2	2	1	1	34	B0	3	1	1	7	1	1	2	2	1	1	21
9717	75500	2017	2	6	0	0	1			Wenxin Street					Wenzhong Lu	6	1	3	50	2	1	1	4	4	5	1	6	1	1	5	5	5	2	2	1	1	39	C0	2	1	1	7	1	1	3	2	2	1	21
9718	215700	2017	2	6	0	0	1			Nanqing Road					Bagu Road	6	3	6	60	2	1	1	4	4	5	2	7	1	1	1	5	3	1	2	1	1	61	B0	3	1	1	7	1	1	2	2	1	1	22
9719	215700	2017	2	6	0	0	1			Nanqing Road					Bagu Road	6	3	6	60	2	1	1	4	4	5	2	7	1	1	1	5	3	1	2	1	1	22	C0	2	1	1	7	1	1	3	2	2	1	22
9720	85600	2017	2	7	0	0	1									6	1	5	50	2	1	1	4	4	5	2	7	1	1	2	5	5	1	2	1	1	33	B0	3	3	4	7	1	1	2	2	1	1	22
9721	85600	2017	2	7	0	0	1									6	1	5	50	2	1	1	4	4	5	2	7	1	1	2	5	5	1	2	1	1	34	C0	2	3	4	7	1	3	5	3	2	1	22
9722	213900	2017	2	7	0	0	1	Kametake								6	1	6	40	2	1	1	4	4	5	2	7	1	1	4	4	4	1	2	4	1	16	C0	4	3	4	7	1	2	5	11	2	2	22
9723	213900	2017	2	7	0	0	1	Kametake								6	1	6	40	2	1	1	4	4	5	2	7	1	1	4	4	4	1	2	4	2	22	C0	2	1	1	7	1	1	3	2	2	1	5
9724	220000	2017	2	7	0	0	1									7	1	4	50	3	2	1	5	4	5	2	7	4	4	2	5	5	1	3	1	1	21	C0	2	1	1	7	1	1	3	2	2	1	21
9725	220000	2017	2	7	0	0	1									7	1	4	50	3	2	1	5	4	5	2	7	4	4	2	5	5	1	3	1	4	-1											1
9726	124600	2017	2	1	0	0	1									8	1	5	50	3	2	1	5	4	5	2	7	2	1	4	3	4	1	2	1	2	49	C0	2	1	1	7	1	1	3	2	2	1	5
9727	124600	2017	2	1	0	0	1									8	1	5	50	3	2	1	5	4	5	2	7	2	1	4	3	4	1	2	1	1	25	B0	3	1	1	7	1	1	2	2	1	1	5
9728	162100	2017	2	1	0	0	1									8	1	5	50	3	2	1	5	4	5	2	7	4	4	4	3	4	1	2	1	2	18	C0	2	1	1	7	1	3	5	2	2	1	5
9729	162100	2017	2	1	0	0	1									8	1	5	50	3	2	1	5	4	5	2	7	4	4	4	3	4	1	2	1	1	54	B1	3	1	1	7	1	1	2	11	1	1	9
9730	151500	2017	2	2	0	0	1			Xinsheng Road		600			Nanqing Road	8	1	4	40	2	1	1	5	4	5	2	7	4	4	5	5	5	1	2	4	1	69	B0	3	1	1	7	1	1	2	2	1	1	22
9731	151500	2017	2	2	0	0	1			Xinsheng Road		600			Nanqing Road	8	1	4	40	2	1	1	5	4	5	2	7	4	4	5	5	5	1	2	4	2	33	C0	2	1	1	7	1	1	3	2	2	1	22
9732	201000	2017	2	4	0	0	1			Dazhu Road					Nanzhu Road	8	3	4	50	3	2	1	5	4	5	2	7	4	4	2	4	4	1	2	4	1	47	B0	3	1	1	7	1	1	2	2	1	1	21
9733	201000	2017	2	4	0	0	1			Dazhu Road					Nanzhu Road	8	3	4	50	3	2	1	5	4	5	2	7	4	4	2	4	4	1	2	4	1	21	C0	2	1	1	7	1	1	3	2	2	1	21
9734	180800	2017	2	5	0	0	1			Zhongxiao West Road					South Fook Street	7	3	4	50	2	1	1	5	4	5	2	7	1	1	2	5	5	1	2	4	2	28	C0	2	1	1	7	1	1	3	2	2	1	21
9735	180800	2017	2	5	0	0	1			Zhongxiao West Road					South Fook Street	7	3	4	50	2	1	1	5	4	5	2	7	1	1	2	5	5	1	2	4	1	34	C0	2	1	1	7	1	1	3	2	2	1	21
9736	130500	2017	2	1	0	0	1			Xinnan Road	¤@			19		7	1	4	40	2	1	1	5	4	5	2	7	4	4	1	5	5	1	2	4	1	52	B0	3	1	1	7	1	1	2	2	1	1	21
9737	130500	2017	2	1	0	0	1			Xinnan Road	¤@			19		7	1	4	40	2	1	1	5	4	5	2	7	4	4	1	5	5	1	2	4	2	19	C0	2	1	1	7	1	1	3	2	2	1	21
9738	132800	2017	2	1	0	0	1			Nanzhu Road	¤G	361				7	1	4	50	2	1	1	5	4	5	2	7	1	1	2	5	5	1	2	4	2	62	C0	2	1	1	7	1	1	3	2	2	1	21
9739	132800	2017	2	1	0	0	1			Nanzhu Road	¤G	361				7	1	4	50	2	1	1	5	4	5	2	7	1	1	2	5	5	1	2	4	1	33	C0	2	1	1	7	1	1	3	2	2	1	21
9740	135500	2017	2	1	0	0	1			Zhongxing Road		553				7	1	4	50	2	1	1	5	4	5	2	7	1	1	1	4	4	1	2	4	2	43	B0	3	1	1	7	1	1	2	2	1	1	21
9741	135500	2017	2	1	0	0	1			Zhongxing Road		553				7	1	4	50	2	1	1	5	4	5	2	7	1	1	1	4	4	1	2	4	1	28	B0	3	1	1	7	1	1	2	2	1	1	21
9742	84500	2017	2	2	0	0	1			Haishan Road	¤G			149		8	3	4	50	3	2	1	5	4	5	2	7	4	4	2	5	5	1	2	1	2	31	C0	3	1	1	7	1	1	3	2	2	1	21
9743	84500	2017	2	2	0	0	1			Haishan Road	¤G			149		8	3	4	50	3	2	1	5	4	5	2	7	4	4	2	5	5	1	2	1	2	45	F0	2	1	1	7	1	8	5	2	3	1	21
9744	201800	2017	2	3	0	0	1			Bade Road						8	3	4	30	2	1	1	5	4	5	2	7	4	4	2	5	5	1	2	1	1	39	B0	3	1	1	7	1	1	2	2	1	1	21
9745	201800	2017	2	3	0	0	1			Bade Road						8	3	4	30	2	1	1	5	4	5	2	7	4	4	2	5	5	1	2	1	1	28	C0	2	1	1	7	1	1	3	2	3	1	21
9746	180500	2017	2	4	0	0	1			Daxing Road					Zhongxing Road	6	3	4	50	2	1	1	4	4	5	2	7	1	1	2	5	4	1	2	1	1	30	C0	2	1	1	7	1	1	3	2	2	1	21
9747	180500	2017	2	4	0	0	1			Daxing Road					Zhongxing Road	6	3	4	50	2	1	1	4	4	5	2	7	1	1	2	5	4	1	2	1	1	33	C0	2	1	1	7	1	1	3	2	2	1	21
9748	181000	2017	2	4	0	0	1			Nankan Road	¤@				Kam Shun Street	6	3	4	50	2	1	1	4	4	5	2	7	2	1	1	4	5	1	2	1	2	22	C0	2	1	1	7	1	1	3	2	2	1	21
9749	181000	2017	2	4	0	0	1			Nankan Road	¤@				Kam Shun Street	6	3	4	50	2	1	1	4	4	5	2	7	2	1	1	4	5	1	2	1	1	29	C0	2	1	1	7	1	1	3	2	2	1	21
9750	191100	2017	2	4	0	0	1			Daxin Road		813			Daxin Road	6	3	4	50	2	1	1	4	4	5	2	7	1	1	2	5	5	1	2	1	2	58	C0	2	1	1	7	1	3	5	2	2	1	21
9751	191100	2017	2	4	0	0	1			Daxin Road		813			Daxin Road	6	3	4	50	2	1	1	4	4	5	2	7	1	1	2	5	5	1	2	1	2	51	B0	3	1	1	7	1	1	2	2	1	1	21
9752	221100	2017	2	4	0	0	1			Nanzhu Road	¤T				Phu Quoc Road	7	3	4	50	2	1	1	4	4	5	2	7	1	1	2	4	5	1	2	1	1	51	B0	3	1	1	7	1	1	2	2	1	1	21
9753	221100	2017	2	4	0	0	1			Nanzhu Road	¤T				Phu Quoc Road	7	3	4	50	2	1	1	4	4	5	2	7	1	1	2	4	5	1	2	1	1	20	C0	2	1	1	7	1	1	3	2	2	1	21
9754	222800	2017	2	4	0	0	1			South Fook Street		60			South Fook Street	6	3	4	40	2	4	1	4	4	5	2	7	4	4	2	5	5	1	1	1	1	46	C0	3	1	1	7	1	1	3	2	2	1	21
9755	222800	2017	2	4	0	0	1			South Fook Street		60			South Fook Street	6	3	4	40	2	4	1	4	4	5	2	7	4	4	2	5	5	1	1	1	2	22	H0	2	4	5	8	2	8	5	10	3	1	21
9756	202000	2017	2	3	0	0	1			Zhongzheng North Road					Nangong Road	8	3	6	50	2	1	1	5	4	5	2	7	1	1	1	5	5	1	2	1	2	51	C0	2	1	1	7	1	6	3	2	2	1	22
9757	202000	2017	2	3	0	0	1			Zhongzheng North Road					Nangong Road	8	3	6	50	2	1	1	5	4	5	2	7	1	1	1	5	5	1	2	1	1	28	B0	3	1	1	7	1	1	2	2	1	1	22
9758	153300	2017	2	7	0	0	1			Phu Quoc Road	¤G	248				8	1	6	50	3	2	1	5	4	5	2	7	4	4	1	5	5	1	3	1	2	35	C0	2	1	1	7	1	1	3	8	3	1	22
9759	153300	2017	2	7	0	0	1			Phu Quoc Road	¤G	248				8	1	6	50	3	2	1	5	4	5	2	7	4	4	1	5	5	1	3	1	4	-1											1
9760	75500	2017	2	2	0	0	1			Nanshan Road	¤T			4		8	1	4	50	2	1	1	5	4	5	2	7	4	4	1	4	4	1	2	4	2	40	C0	2	1	1	7	1	3	5	2	2	1	21
9761	75500	2017	2	2	0	0	1			Nanshan Road	¤T			4		8	1	4	50	2	1	1	5	4	5	2	7	4	4	1	4	4	1	2	4	1	35	C0	2	1	1	7	1	1	3	2	2	1	21
9762	173100	2017	2	2	0	0	1			Nanqing Road						8	1	4	40	2	1	1	5	4	5	2	7	2	1	1	4	1	1	2	1	2	16	C0	2	1	1	7	1	2	5	11	2	1	16
9763	173100	2017	2	2	0	0	1			Nanqing Road						8	1	4	40	2	1	1	5	4	5	2	7	2	1	1	4	1	1	2	1	1	51	B0	3	1	1	7	1	1	2	11	1	2	21
9764	123000	2017	2	4	0	0	1			Nanshan North Road	¤G	147				8	1	4	50	2	1	1	5	4	5	2	7	1	1	2	5	5	1	2	1	1	39	F0	2	4	5	7	1	8	5	2	3	1	22
9765	123000	2017	2	4	0	0	1			Nanshan North Road	¤G	147				8	1	4	50	2	1	1	5	4	5	2	7	1	1	2	5	5	1	2	1	2	34	C0	2	1	1	7	1	1	3	2	2	1	22
9766	165700	2017	2	4	0	0	1			Renai Road	¤T				Luk Fook Road	8	1	4	50	2	1	1	5	4	5	2	7	1	1	2	5	5	1	2	1	1	26	B0	3	1	1	7	1	1	2	2	1	1	22
9767	165700	2017	2	4	0	0	1			Renai Road	¤T				Luk Fook Road	8	1	4	50	2	1	1	5	4	5	2	7	1	1	2	5	5	1	2	1	2	20	C0	2	1	1	7	1	1	3	2	2	1	22
9768	172700	2017	2	4	0	0	1			Daxing Road					Dafu Road	8	1	4	50	2	1	1	5	4	5	2	7	1	1	2	4	5	1	2	1	2	41	B0	3	1	1	7	1	1	2	2	1	1	22
9769	172700	2017	2	4	0	0	1			Daxing Road					Dafu Road	8	1	4	50	2	1	1	5	4	5	2	7	1	1	2	4	5	1	2	1	1	19	C0	2	1	1	7	1	1	3	2	2	1	22
9770	72800	2017	2	5	0	0	1			Xinxing Street				35		8	1	4	50	3	2	1	5	4	5	2	7	4	4	4	5	5	1	2	1	2	38	B0	3	1	1	7	1	1	2	2	1	1	22
9771	72800	2017	2	5	0	0	1			Xinxing Street				35		8	1	4	50	3	2	1	5	4	5	2	7	4	4	4	5	5	1	2	1	1	51	C0	2	1	1	7	1	1	3	2	2	1	22
9772	80000	2017	2	5	0	0	1			Daxing Road					Daxing Fifth Street	6	1	4	50	2	1	1	4	4	5	2	7	4	4	2	4	5	1	2	1	1	19	C0	2	1	1	7	1	1	3	2	2	1	22
9773	80000	2017	2	5	0	0	1			Daxing Road					Daxing Fifth Street	6	1	4	50	2	1	1	4	4	5	2	7	4	4	2	4	5	1	2	1	2	44	C0	2	1	1	7	1	1	3	2	2	1	22
9774	234000	2017	2	6	0	0	1									6	4	5	50	2	1	1	4	4	5	2	7	4	4	1	4	5	1	2	1	1	38	B0	3	1	1	7	1	1	2	2	1	1	21
9775	234000	2017	2	6	0	0	1									6	4	5	50	2	1	1	4	4	5	2	7	4	4	1	4	5	1	2	1	1	33	C0	2	1	1	7	1	1	3	2	2	1	21
9776	124600	2017	2	2	0	0	1			Zhongxiao West Road		182				8	1	6	50	2	1	1	5	4	5	2	7	4	4	4	5	5	2	2	1	2	44	C0	2	1	1	7	1	4	2	2	2	1	22
9777	124600	2017	2	2	0	0	1			Zhongxiao West Road		182				8	1	6	50	2	1	1	5	4	5	2	7	4	4	4	5	5	2	2	1	1	54	B0	3	1	1	7	1	1	2	2	1	1	22
9778	195300	2017	2	2	0	0	1			Dazhu Road				432		8	3	4	50	3	2	1	5	4	5	2	7	4	4	2	4	5	1	2	1	2	31	C0	2	1	1	7	1	1	3	2	2	1	22
9779	195300	2017	2	2	0	0	1			Dazhu Road				432		8	3	4	50	3	2	1	5	4	5	2	7	4	4	2	4	5	1	2	1	1	20	C0	2	1	1	7	1	1	3	2	2	1	22
9780	202000	2017	2	2	0	0	1			Zhongzheng Road					Nanshan Road	8	3	4	50	2	1	1	5	4	5	2	7	1	1	1	2	5	1	2	1	1	49	B0	3	1	1	7	1	1	2	2	1	1	22
9781	202000	2017	2	2	0	0	1			Zhongzheng Road					Nanshan Road	8	3	4	50	2	1	1	5	4	5	2	7	1	1	1	2	5	1	2	1	1	21	C0	2	1	1	7	1	1	3	2	2	1	22
10562	203500	2017	2	4	0	0	1									8	3	6	40	3	2	1	5	4	5	2	7	4	4	4	5	5	2	1	1	1	38	B0	3	1	1	7	1	1	2	2	1	1	5
10563	203500	2017	2	4	0	0	1									8	3	6	40	3	2	1	5	4	5	2	7	4	4	4	5	5	2	1	1	1	54	H0	2	4	5	8	2	8	5	10	3	1	9
10564	24800	2017	2	5	0	0	1									8	3	5	50	3	2	1	5	4	5	2	7	4	4	4	3	4	1	1	1	1	39	A1	3	1	1	7	1	1	1	2	1	1	10
10565	24800	2017	2	5	0	0	1									8	3	5	50	3	2	1	5	4	5	2	7	4	4	4	3	4	1	1	1	1	28	H0	2	4	5	8	2	8	5	10	3	1	5
10566	75000	2017	2	5	0	0	1			Nanqing Road				280		8	1	3	60	3	2	1	5	4	5	2	7	4	4	1	4	1	1	2	1	1	61	A1	3	1	1	7	1	1	1	2	1	1	10
10567	75000	2017	2	5	0	0	1			Nanqing Road				280		8	1	3	60	3	2	1	5	4	5	2	7	4	4	1	4	1	1	2	1	1	25	C0	2	1	1	7	1	1	3	2	2	1	21
10570	95000	2017	2	5	0	0	1			Shanlin Road	¤@			5		8	1	4	50	3	2	1	5	4	5	2	7	4	4	2	5	5	1	2	1	1	28	B0	3	1	1	7	1	1	2	2	1	1	21
10571	95000	2017	2	5	0	0	1			Shanlin Road	¤@			5		8	1	4	50	3	2	1	5	4	5	2	7	4	4	2	5	5	1	2	1	2	62	C0	2	1	1	7	1	3	5	2	2	1	21
10572	123400	2017	2	5	0	0	1									8	1	6	40	2	1	1	5	4	5	2	7	4	4	2	5	5	1	2	4	1	30	C0	2	1	1	7	1	1	3	2	2	1	21
10573	123400	2017	2	5	0	0	1									8	1	6	40	2	1	1	5	4	5	2	7	4	4	2	5	5	1	2	4	2	23	C0	2	1	1	7	1	1	3	2	2	1	21
10574	153000	2017	2	5	0	0	1									8	1	6	40	2	1	1	5	4	5	2	7	2	1	2	5	5	1	2	4	1	20	C0	2	1	1	7	1	1	3	2	2	1	21
10575	153000	2017	2	5	0	0	1									8	1	6	40	2	1	1	5	4	5	2	7	2	1	2	5	5	1	2	4	1	47	B0	3	1	1	7	1	1	1	2	1	1	21
10576	94000	2017	2	6	0	0	1									8	1	6	40	3	2	1	5	4	5	2	7	4	4	3	5	5	1	2	4	1	33	B0	3	1	1	7	1	1	2	2	1	1	21
10577	94000	2017	2	6	0	0	1									8	1	6	40	3	2	1	5	4	5	2	7	4	4	3	5	5	1	2	4	1	22	C0	2	1	1	7	1	1	3	2	2	1	21
10578	175200	2017	2	6	0	0	1									8	2	4	40	2	1	1	5	4	5	2	7	2	1	2	2	5	1	2	1	1	32	B0	3	1	1	7	1	1	2	2	1	1	21
10579	175200	2017	2	6	0	0	1									8	2	4	40	2	1	1	5	4	5	2	7	2	1	2	2	5	1	2	1	2	28	C0	2	1	1	7	1	1	3	2	3	1	23
10580	101900	2017	2	7	0	0	1			Guangming Road	¤G					8	1	6	50	2	1	1	5	4	5	2	7	3	1	2	4	5	1	2	1	1	32	B0	3	3	4	7	1	1	2	2	1	1	22
10581	101900	2017	2	7	0	0	1			Guangming Road	¤G					8	1	6	50	2	1	1	5	4	5	2	7	3	1	2	4	5	1	2	1	2	52	C0	3	3	4	7	1	1	3	2	2	1	22
10582	183100	2017	2	7	0	0	1			Nankan Road	¤G				Bagu Road	7	3	4	50	2	1	1	4	4	5	2	7	1	1	1	2	5	1	2	1	1	30	B0	3	1	1	7	1	1	2	2	1	1	21
10583	183100	2017	2	7	0	0	1			Nankan Road	¤G				Bagu Road	7	3	4	50	2	1	1	4	4	5	2	7	1	1	1	2	5	1	2	1	1	22	C0	2	1	1	7	1	1	3	2	2	1	21
10584	235800	2017	2	7	0	0	1			Nanshan Road	¤T			197		8	3	4	50	3	2	1	5	4	5	2	7	4	4	1	4	4	1	2	1	1	20	C0	2	1	1	7	1	1	3	2	2	1	21
10585	235800	2017	2	7	0	0	1			Nanshan Road	¤T			197		8	3	4	50	3	2	1	5	4	5	2	7	4	4	1	4	4	1	2	1	1	52	B1	4	3	4	7	1	7	5	11	1	1	22
10588	141000	2017	2	1	0	0	1			oil line	¤G			240-3		8	1	3	50	3	2	1	5	4	5	2	7	4	4	4	4	5	1	2	3	1	52	B1	3	1	1	7	1	1	2	2	3	1	21
10589	141000	2017	2	1	0	0	1			oil line	¤G			240-3		8	1	3	50	3	2	1	5	4	5	2	7	4	4	4	4	5	1	2	3	1	67	A1	2	1	1	7	1	1	2	2	1	1	21
10590	225700	2017	2	1	0	0	1									8	3	5	50	3	2	1	5	4	5	2	7	4	4	4	3	5	1	2	1	2	28	B0	3	1	1	7	1	1	2	2	1	1	5
10591	225700	2017	2	1	0	0	1									8	3	5	50	3	2	1	5	4	5	2	7	4	4	4	3	5	1	2	1	2	20	C0	2	1	1	7	1	1	3	2	2	1	5
10592	900	2017	2	2	0	0	1									8	3	5	50	3	2	1	5	4	5	2	7	4	4	4	3	4	1	3	1	1	19	C0	2	1	1	7	1	1	3	2	2	1	3
10593	900	2017	2	2	0	0	1									8	3	5	50	3	2	1	5	4	5	2	7	4	4	4	3	4	1	3	1	4	-1											1
10596	154600	2017	2	3	0	0	1			Nankan Road	¤@				Kam Shun Street	7	1	6	50	3	2	1	5	4	5	2	7	2	1	1	5	5	1	2	4	1	45	A0	3	1	1	7	1	1	1	2	1	1	10
10597	154600	2017	2	3	0	0	1			Nankan Road	¤@				Kam Shun Street	7	1	6	50	3	2	1	5	4	5	2	7	2	1	1	5	5	1	2	4	1	21	C0	2	1	1	7	1	1	3	2	3	1	22
10598	93000	2017	2	6	0	0	1									8	1	6	40	3	2	1	5	4	5	2	7	4	4	2	4	4	1	2	4	2	48	C0	2	1	1	7	1	1	3	2	2	1	21
10599	93000	2017	2	6	0	0	1									8	1	6	40	3	2	1	5	4	5	2	7	4	4	2	4	4	1	2	4	2	51	B0	3	1	1	7	1	1	2	2	1	1	21
10600	104000	2017	2	6	0	0	1									8	1	6	40	2	1	1	5	4	5	2	7	4	4	1	4	4	1	2	1	1	72	C0	2	1	1	7	1	1	3	2	2	1	21
10601	104000	2017	2	6	0	0	1									8	1	6	40	2	1	1	5	4	5	2	7	4	4	1	4	4	1	2	1	1	44	B0	3	1	1	7	1	1	2	2	1	1	21
10602	81000	2017	2	1	0	0	1			Liufu Road				101		8	1	6	50	2	1	1	5	4	5	2	7	4	4	2	4	5	1	2	4	1	26	B0	3	3	4	7	1	1	2	2	1	1	22
10603	81000	2017	2	1	0	0	1			Liufu Road				101		8	1	6	50	2	1	1	5	4	5	2	7	4	4	2	4	5	1	2	4	2	46	C0	2	3	4	7	1	1	3	2	2	1	22
10604	174500	2017	2	1	0	0	1			Nanzhu Road	¤@			19		8	1	5	40	3	2	1	5	4	5	2	7	4	4	5	4	5	2	1	1	2	69	C0	3	1	1	7	1	1	3	2	2	1	21
10605	174500	2017	2	1	0	0	1			Nanzhu Road	¤@			19		8	1	5	40	3	2	1	5	4	5	2	7	4	4	5	4	5	2	1	1	2	31	H0	2	4	5	8	2	8	5	10	3	1	21
10606	75500	2017	2	2	0	0	1			Nankan Road	¤G			321		8	1	3	50	3	2	1	5	4	5	2	7	3	1	1	4	5	2	2	1	1	23	C0	2	1	1	7	1	1	3	2	2	1	21
10607	75500	2017	2	2	0	0	1			Nankan Road	¤G			321		8	1	3	50	3	2	1	5	4	5	2	7	3	1	1	4	5	2	2	1	1	48	A1	3	1	1	7	1	1	1	2	1	1	10
10608	83700	2017	2	2	0	0	1			Fuhua Road	¤G					8	1	3	50	3	2	1	5	4	5	2	7	4	4	2	4	5	1	3	6	2	23	C0	2	1	1	7	1	1	3	2	3	1	21
10609	83700	2017	2	2	0	0	1			Fuhua Road	¤G					8	1	3	50	3	2	1	5	4	5	2	7	4	4	2	4	5	1	3	6	4	-1											1
10610	112300	2017	2	2	0	0	1			Zhongzheng Road					Nanzhu Road	8	1	3	50	2	1	1	5	4	5	2	7	1	1	1	4	5	2	2	4	1	52	B0	3	1	1	7	1	1	2	2	1	1	21
10611	112300	2017	2	2	0	0	1			Zhongzheng Road					Nanzhu Road	8	1	3	50	2	1	1	5	4	5	2	7	1	1	1	4	5	2	2	4	2	57	C0	2	1	1	7	1	1	3	2	2	1	21
10612	210000	2017	2	3	0	0	1									6	3	6	40	2	1	1	4	4	5	2	7	2	1	1	4	4	1	3	4	1	25	C0	2	1	1	7	1	1	3	2	3	1	21
10613	210000	2017	2	3	0	0	1									6	3	6	40	2	1	1	4	4	5	2	7	2	1	1	4	4	1	3	4	4	-1											1
10614	183500	2017	2	4	0	0	1									8	3	6	40	2	1	1	5	4	5	2	7	4	4	4	4	4	1	2	4	2	20	B0	3	1	1	7	1	1	2	2	1	1	21
10615	183500	2017	2	4	0	0	1									8	3	6	40	2	1	1	5	4	5	2	7	4	4	4	4	4	1	2	4	2	25	C0	2	1	1	7	1	1	3	2	2	1	21
10616	185800	2017	2	4	0	0	1									8	3	6	50	2	1	1	5	4	5	2	7	3	1	1	4	4	1	2	4	1	19	C0	2	1	1	7	1	1	3	2	3	1	21
10617	185800	2017	2	4	0	0	1									8	3	6	50	2	1	1	5	4	5	2	7	3	1	1	4	4	1	2	4	3	-1		4	3	4	7	2	7	5	11	3	2	22
10618	225000	2017	2	4	0	0	1									8	3	6	40	3	2	1	5	4	5	2	7	4	4	1	4	4	1	2	4	1	20	C0	2	1	1	7	1	1	3	2	2	1	21
10619	225000	2017	2	4	0	0	1									8	3	6	40	3	2	1	5	4	5	2	7	4	4	1	4	4	1	2	4	1	61	C0	2	1	1	7	1	5	5	2	2	1	21
10620	72200	2017	2	5	0	0	1									8	1	5	50	3	2	1	5	4	5	2	7	4	4	4	3	5	1	2	1	1	24	B0	3	1	1	7	1	1	2	2	1	1	3
10621	72200	2017	2	5	0	0	1									8	1	5	50	3	2	1	5	4	5	2	7	4	4	4	3	5	1	2	1	2	47	C0	3	1	1	7	1	3	5	2	2	1	5
10622	94900	2017	2	5	0	0	1									8	1	6	40	3	2	1	5	4	5	2	7	4	4	4	5	5	1	2	4	3	-1		4	3	4	7	2	7	5	11	3	2	22
10623	94900	2017	2	5	0	0	1									8	1	6	40	3	2	1	5	4	5	2	7	4	4	4	5	5	1	2	4	1	46	C0	2	1	1	7	1	1	3	2	2	1	2
10624	102500	2017	2	5	0	0	1									8	1	5	50	3	2	1	5	4	5	2	7	2	1	4	3	4	1	1	1	1	38	B0	3	1	1	7	1	1	2	2	1	1	5
10625	102500	2017	2	5	0	0	1									8	1	5	50	3	2	1	5	4	5	2	7	2	1	4	3	4	1	1	1	2	67	H0	2	1	1	8	2	8	5	10	3	1	19
10626	182000	2017	2	5	0	0	1			Nankan Road						8	3	6	50	2	1	1	5	4	5	2	7	4	4	2	4	5	1	2	1	1	40	B0	3	3	4	7	1	1	2	2	1	1	22
10627	182000	2017	2	5	0	0	1			Nankan Road						8	3	6	50	2	1	1	5	4	5	2	7	4	4	2	4	5	1	2	1	2	25	C0	2	3	4	7	1	1	3	2	2	1	22
10628	110800	2017	2	6	0	0	1									8	1	5	50	3	2	1	5	4	5	2	7	4	4	4	3	4	1	2	1	1	42	B0	3	1	1	7	1	1	2	2	1	1	10
10629	110800	2017	2	6	0	0	1									8	1	5	50	3	2	1	5	4	5	2	7	4	4	4	3	4	1	2	1	1	32	C0	2	1	1	7	1	1	3	2	2	1	5
10630	135000	2017	2	7	0	0	1			Nankan Road				333		8	1	4	50	3	2	1	5	4	5	2	7	4	4	2	5	4	1	1	4	1	43	B0	3	1	1	7	1	1	2	2	1	1	22
10631	135000	2017	2	7	0	0	1			Nankan Road				333		8	1	4	50	3	2	1	5	4	5	2	7	4	4	2	5	4	1	1	4	2	22	H0	2	4	5	8	2	8	5	10	3	1	22
10632	172000	2017	2	7	0	0	1			Zhongzheng North Road				696		8	1	4	50	3	2	1	5	4	5	2	7	4	4	1	2	5	1	2	1	1	23	B0	3	1	1	7	1	1	2	2	1	1	22
10633	172000	2017	2	7	0	0	1			Zhongzheng North Road				696		8	1	4	50	3	2	1	5	4	5	2	7	4	4	1	2	5	1	2	1	2	35	C0	2	1	1	7	1	1	3	2	2	1	22
10634	72000	2017	2	1	0	0	1			oil line	¤G	179				8	1	4	50	2	1	1	5	4	5	2	7	4	4	4	5	5	1	2	1	2	61	B0	3	1	1	7	1	1	2	2	1	1	22
10635	72000	2017	2	1	0	0	1			oil line	¤G	179				8	1	4	50	2	1	1	5	4	5	2	7	4	4	4	5	5	1	2	1	2	35	C0	2	1	1	7	1	1	3	2	2	1	22
10636	83700	2017	2	1	0	0	1			Neixin Road		2			Neixin Road	8	1	4	50	2	1	1	5	4	5	2	7	1	1	5	5	5	2	2	4	2	36	B0	3	1	1	7	1	1	2	2	1	1	22
10637	83700	2017	2	1	0	0	1			Neixin Road		2			Neixin Road	8	1	4	50	2	1	1	5	4	5	2	7	1	1	5	5	5	2	2	4	2	49	C0	2	1	1	7	1	3	5	2	2	1	22
10638	80000	2017	2	2	0	0	1			Zhongzheng North Road					Nangong Road	8	1	4	50	2	1	1	5	4	5	2	7	1	1	1	2	5	1	2	4	2	22	C0	2	1	1	7	1	3	5	2	2	1	22
10639	80000	2017	2	2	0	0	1			Zhongzheng North Road					Nangong Road	8	1	4	50	2	1	1	5	4	5	2	7	1	1	1	2	5	1	2	4	2	35	C0	2	1	1	7	1	1	3	2	2	1	22
10640	143300	2017	2	2	0	0	1									8	1	4	50	3	2	1	5	4	3	2	7	2	1	2	5	5	1	2	1	1	60	C0	2	1	1	7	1	1	3	2	2	1	21
10641	143300	2017	2	2	0	0	1									8	1	4	50	3	2	1	5	4	3	2	7	2	1	2	5	5	1	2	1	1	53	B0	3	1	1	7	1	1	2	2	1	1	21
10642	152500	2017	2	2	0	0	1									8	1	4	50	2	2	1	5	4	5	2	7	4	4	4	5	5	1	2	4	3	-1		4	3	4	7	2	7	5	11	3	2	22
10643	152500	2017	2	2	0	0	1									8	1	4	50	2	2	1	5	4	5	2	7	4	4	4	5	5	1	2	4	1	34	C0	2	1	1	7	1	1	3	2	2	1	21
10644	173800	2017	2	2	0	0	1									8	2	4	50	2	1	1	5	4	5	2	7	3	1	2	5	4	1	2	1	2	51	C0	2	1	1	7	1	3	5	2	2	1	21
10645	173800	2017	2	2	0	0	1									8	2	4	50	2	1	1	5	4	5	2	7	3	1	2	5	4	1	2	1	2	47	B0	3	1	1	7	1	1	2	2	1	1	21
10646	103400	2017	2	6	0	0	1									8	1	6	40	3	2	1	5	4	5	2	7	4	4	2	5	5	1	2	1	2	66	C0	2	1	1	7	1	1	3	2	2	1	21
10647	103400	2017	2	6	0	0	1									8	1	6	40	3	2	1	5	4	5	2	7	4	4	2	5	5	1	2	1	1	17	C0	3	1	1	7	1	2	5	2	2	1	21
10648	114000	2017	2	6	0	0	1									8	1	5	50	3	2	1	5	4	5	2	7	4	4	4	3	5	1	2	1	2	41	F0	2	1	1	7	1	8	5	2	3	1	5
10649	114000	2017	2	6	0	0	1									8	1	5	50	3	2	1	5	4	5	2	7	4	4	4	3	5	1	2	1	2	18	C0	2	1	1	7	1	1	3	2	2	1	5
10650	184500	2017	2	6	0	0	1			Nanzhu Road	¤T	98				8	3	4	50	2	1	1	5	4	5	2	7	4	4	4	5	5	1	2	1	2	22	C0	2	1	1	7	1	1	2	2	2	1	22
10651	184500	2017	2	6	0	0	1			Nanzhu Road	¤T	98				8	3	4	50	2	1	1	5	4	5	2	7	4	4	4	5	5	1	2	1	1	28	B0	3	1	1	7	1	1	3	2	3	1	22
10652	124500	2017	2	7	0	0	1									8	1	6	40	2	1	1	5	4	5	2	7	2	1	1	4	4	1	2	4	1	32	B0	3	1	1	7	1	1	2	2	1	1	21
10653	124500	2017	2	7	0	0	1									8	1	6	40	2	1	1	5	4	5	2	7	2	1	1	4	4	1	2	4	2	50	C0	2	1	1	7	1	1	3	2	2	1	21
10654	140000	2017	2	7	0	0	1									8	1	6	40	2	1	1	5	4	5	2	7	4	4	4	4	4	1	2	4	1	53	B0	3	1	1	7	1	5	5	2	1	1	21
10655	140000	2017	2	7	0	0	1									8	1	6	40	2	1	1	5	4	5	2	7	4	4	4	4	4	1	2	4	2	38	C0	2	1	1	7	1	1	3	2	2	1	21
10656	193000	2017	2	7	0	0	1			Nankan Road				239		8	3	5	50	3	2	1	5	4	5	2	7	4	4	4	5	5	1	2	1	1	51	B1	3	1	1	7	1	1	2	2	1	1	21
10657	193000	2017	2	7	0	0	1			Nankan Road				239		8	3	5	50	3	2	1	5	4	5	2	7	4	4	4	5	5	1	2	1	2	29	C0	2	1	1	7	1	1	3	2	2	1	21
10658	80000	2017	2	1	0	0	1			Xinnan Road	¤@			376		8	1	5	50	3	2	1	5	4	5	2	7	4	4	1	3	5	1	2	1	1	22	C0	2	1	1	7	1	1	3	2	2	1	22
10659	80000	2017	2	1	0	0	1			Xinnan Road	¤@			376		8	1	5	50	3	2	1	5	4	5	2	7	4	4	1	3	5	1	2	1	1	28	B0	3	1	1	7	1	1	2	11	3	1	21
10660	150000	2017	2	1	0	0	1									8	1	3	40	3	2	1	5	4	5	2	7	4	4	2	5	5	1	2	1	1	56	B0	2	3	4	7	1	1	2	7	1	1	22
10661	150000	2017	2	1	0	0	1									8	1	3	40	3	2	1	5	4	5	2	7	4	4	2	5	5	1	2	1	1	37	B0	3	3	4	7	1	1	2	1	1	1	22
10662	100900	2017	2	4	0	0	1									7	1	6	50	3	2	1	5	4	5	2	7	4	4	5	5	5	2	2	1	1	37	B0	3	1	1	7	1	1	2	2	3	1	22
10663	100900	2017	2	4	0	0	1									7	1	6	50	3	2	1	5	4	5	2	7	4	4	5	5	5	2	2	1	1	33	C0	2	2	1	7	1	1	3	2	3	1	22
10664	164400	2017	2	2	0	0	1									8	1	4	50	2	1	1	5	4	5	2	7	4	4	2	5	5	1	2	1	2	49	B0	3	1	1	7	1	1	2	2	1	1	21
10665	164400	2017	2	2	0	0	1									8	1	4	50	2	1	1	5	4	5	2	7	4	4	2	5	5	1	2	1	2	19	C0	2	1	1	7	1	1	3	2	2	1	18
10666	200700	2017	2	2	0	0	1			Nanshan Road	¤G	357			Changxing Road	8	3	4	50	2	1	1	5	4	5	2	7	1	1	2	4	4	1	2	1	2	18	C0	3	1	1	7	1	3	5	2	2	1	21
10667	200700	2017	2	2	0	0	1			Nanshan Road	¤G	357			Changxing Road	8	3	4	50	2	1	1	5	4	5	2	7	1	1	2	4	4	1	2	1	2	28	C0	2	1	1	7	1	1	3	2	2	1	21
10668	54500	2017	2	3	0	0	1									8	2	4	50	3	2	1	5	4	5	2	7	4	4	1	4	4	1	2	1	1	56	C0	2	1	1	7	1	1	3	2	2	1	21
10669	54500	2017	2	3	0	0	1									8	2	4	50	3	2	1	5	4	5	2	7	4	4	1	4	4	1	2	1	1	32	C0	2	1	1	7	1	1	3	2	2	1	21
10670	75800	2017	2	3	0	0	1									8	1	4	50	2	1	1	5	4	5	2	7	1	1	2	2	5	1	2	1	2	34	B0	3	1	1	7	1	1	2	2	1	1	21
10671	75800	2017	2	3	0	0	1									8	1	4	50	2	1	1	5	4	5	2	7	1	1	2	2	5	1	2	1	1	23	C0	2	1	1	7	1	1	3	2	3	1	21
10672	113000	2017	2	3	0	0	1									8	1	6	40	3	2	1	5	4	5	2	7	4	4	4	3	5	1	2	1	1	9	F0	2	4	1	7	1	8	5	2	3	1	14
10673	113000	2017	2	3	0	0	1									8	1	6	40	3	2	1	5	4	5	2	7	4	4	4	3	5	1	2	1	2	30	C0	3	1	1	7	1	1	3	2	2	1	5
10674	123900	2017	2	3	0	0	1			Phu Quoc Road	¤G			527		8	1	4	50	3	2	1	5	4	5	2	7	4	4	1	4	5	1	3	1	2	64	B0	2	1	1	7	1	1	2	2	1	1	21
10675	123900	2017	2	3	0	0	1			Phu Quoc Road	¤G			527		8	1	4	50	3	2	1	5	4	5	2	7	4	4	1	4	5	1	3	1	4	-1											1
10676	155800	2017	2	3	0	0	1			Nanshan Road	¤G				Neixin Road	8	1	3	50	2	1	1	5	4	5	2	7	1	1	1	4	4	1	2	1	1	22	C0	2	1	1	7	1	1	3	2	2	1	21
10677	155800	2017	2	3	0	0	1			Nanshan Road	¤G				Neixin Road	8	1	3	50	2	1	1	5	4	5	2	7	1	1	1	4	4	1	2	1	2	66	B0	3	1	1	7	1	1	2	2	1	1	21
10678	54600	2017	2	4	0	0	1			Nankan Road					Nanshan Road	6	3	3	50	2	1	1	4	4	5	2	7	2	1	1	2	5	1	2	1	1	30	A4	3	1	1	6	1	1	1	2	1	1	10
10679	54600	2017	2	4	0	0	1			Nankan Road					Nanshan Road	6	3	3	50	2	1	1	4	4	5	2	7	2	1	1	2	5	1	2	1	1	23	C0	2	1	1	7	1	1	3	2	2	1	21
10680	73300	2017	2	4	0	0	1			Shanlin Road	¤@					7	1	4	50	2	1	1	4	4	5	2	7	1	1	2	5	5	1	2	1	1	52	B0	3	1	1	7	1	1	2	2	1	1	21
10681	73300	2017	2	4	0	0	1			Shanlin Road	¤@					7	1	4	50	2	1	1	4	4	5	2	7	1	1	2	5	5	1	2	1	1	24	C0	2	1	1	7	1	1	3	2	2	1	21
10682	113000	2017	2	4	0	0	1			Nankan Road		348				8	1	4	50	2	1	1	5	4	5	2	7	4	4	5	5	5	1	2	1	1	27	C0	3	1	1	7	1	1	3	2	2	1	21
10683	113000	2017	2	4	0	0	1			Nankan Road		348				8	1	4	50	2	1	1	5	4	5	2	7	4	4	5	5	5	1	2	1	1	30	C0	2	1	1	7	1	1	3	2	2	1	21
10684	142500	2017	2	7	0	0	1									8	1	6	40	2	1	1	5	4	5	2	7	4	4	1	4	4	1	2	4	1	26	B1	3	1	1	7	1	1	2	2	1	1	21
10685	142500	2017	2	7	0	0	1									8	1	6	40	2	1	1	5	4	5	2	7	4	4	1	4	4	1	2	4	2	50	C0	2	1	1	7	1	1	3	2	2	1	21
10686	172500	2017	2	7	0	0	1									8	1	6	40	3	2	1	5	4	5	2	7	4	4	5	5	5	1	2	4	1	46	B0	3	1	1	7	1	1	2	2	1	1	21
10687	172500	2017	2	7	0	0	1									8	1	6	40	3	2	1	5	4	5	2	7	4	4	5	5	5	1	2	4	2	61	C0	2	1	1	7	1	1	3	2	2	1	21
10688	180800	2017	2	1	0	0	1									8	3	4	50	3	2	1	5	4	5	2	7	4	4	1	4	5	1	2	1	1	35	C0	2	1	1	7	1	1	3	2	2	1	21
10689	180800	2017	2	1	0	0	1									8	3	4	50	3	2	1	5	4	5	2	7	4	4	1	4	5	1	2	1	1	40	B0	3	1	1	7	1	1	2	2	1	1	21
10690	182800	2017	2	1	0	0	1									8	3	4	50	3	2	1	5	4	5	2	7	4	4	4	5	5	1	2	1	2	26	C0	2	1	1	7	1	1	3	2	2	1	21
10691	182800	2017	2	1	0	0	1									8	3	4	50	3	2	1	5	4	5	2	7	4	4	4	5	5	1	2	1	1	40	F0	2	4	5	7	1	8	5	2	3	1	21
10692	193000	2017	2	1	0	0	1									8	3	4	50	3	4	1	5	4	5	2	7	4	4	4	5	4	1	3	1	1	25	C0	2	1	1	7	1	1	3	2	3	1	21
10693	193000	2017	2	1	0	0	1									8	3	4	50	3	4	1	5	4	5	2	7	4	4	4	5	4	1	3	1	4	-1											1
10694	121600	2017	2	3	0	0	1			Dazhu Road					Shangxing Road	8	1	6	50	2	1	1	5	4	3	2	7	1	1	2	5	5	1	2	4	2	36	C0	2	1	1	7	1	1	3	2	2	1	22
10695	121600	2017	2	3	0	0	1			Dazhu Road					Shangxing Road	8	1	6	50	2	1	1	5	4	3	2	7	1	1	2	5	5	1	2	4	1	32	C0	3	1	1	7	1	3	5	2	2	1	22
10696	212900	2017	2	3	0	0	1			Nankan Road	¤G					7	3	4	50	3	2	1	5	4	5	2	7	1	1	1	1	1	1	1	4	1	52	B0	3	1	1	7	1	1	1	2	1	1	21
10697	212900	2017	2	3	0	0	1			Nankan Road	¤G					7	3	4	50	3	2	1	5	4	5	2	7	1	1	1	1	1	1	1	4	1	24	H0	2	4	5	8	2	8	5	10	3	1	21
10698	94300	2017	2	4	0	0	1			Dazhu Road				409		7	1	6	50	3	2	1	5	4	5	2	7	4	4	2	5	5	1	3	1	2	40	C0	2	1	1	7	1	1	3	2	3	1	22
10699	94300	2017	2	4	0	0	1			Dazhu Road				409		7	1	6	50	3	2	1	5	4	5	2	7	4	4	2	5	5	1	3	1	4	-1											1
10700	183500	2017	2	4	0	0	1			Changxing Road	¥|	60				7	3	4	50	2	1	1	5	4	5	2	7	1	1	2	4	4	1	2	4	1	21	C0	2	1	1	7	1	1	3	2	2	1	21
10701	183500	2017	2	4	0	0	1			Changxing Road	¥|	60				7	3	4	50	2	1	1	5	4	5	2	7	1	1	2	4	4	1	2	4	1	41	B0	3	1	1	7	1	1	2	2	1	1	21
10702	231500	2017	2	4	0	0	1			Nankan Road	¤G			22		7	3	4	50	2	1	1	5	4	5	2	7	4	4	1	4	4	1	2	1	1	25	F0	2	4	1	7	1	8	5	7	3	1	21
10703	231500	2017	2	4	0	0	1			Nankan Road	¤G			22		7	3	4	50	2	1	1	5	4	5	2	7	4	4	1	4	4	1	2	1	1	38	B0	3	1	1	7	1	1	2	2	1	1	21
10704	212000	2017	2	2	0	0	1			Fulu 1st Street					Wufu Liulu	7	3	4	50	2	1	1	5	4	5	2	7	1	1	2	5	5	1	2	4	2	46	C0	2	1	1	7	1	1	3	2	2	1	21
10705	212000	2017	2	2	0	0	1			Fulu 1st Street					Wufu Liulu	7	3	4	50	2	1	1	5	4	5	2	7	1	1	2	5	5	1	2	4	2	43	C0	2	1	1	7	1	1	3	2	2	1	21
10706	190000	2017	2	3	0	0	1			Nankan Road	¤@			36		6	3	4	50	3	2	1	4	4	5	2	7	4	4	1	4	4	1	2	4	2	32	C0	2	1	1	7	1	1	3	2	2	1	21
10707	190000	2017	2	3	0	0	1			Nankan Road	¤@			36		6	3	4	50	3	2	1	4	4	5	2	7	4	4	1	4	4	1	2	4	1	31	C0	2	1	1	7	1	1	3	2	2	1	21
10708	194000	2017	2	3	0	0	1									6	3	4	50	3	2	1	4	4	5	2	7	4	4	1	5	5	1	3	4	2	43	C0	2	1	1	7	1	1	3	2	3	1	21
10709	194000	2017	2	3	0	0	1									6	3	4	50	3	2	1	4	4	5	2	7	4	4	1	5	5	1	3	4	4	-1											1
10710	221600	2017	2	3	0	0	1			Nanzhu Road						6	3	4	50	2	1	1	4	4	5	2	7	1	1	1	4	4	1	2	1	1	17	C0	2	1	1	7	1	2	5	2	2	1	21
10711	221600	2017	2	3	0	0	1			Nanzhu Road						6	3	4	50	2	1	1	4	4	5	2	7	1	1	1	4	4	1	2	1	1	28	C0	2	1	1	7	1	1	3	2	2	1	21
10712	60000	2017	2	4	0	0	1									7	3	6	50	2	1	1	4	4	5	2	7	4	4	4	3	5	1	2	1	1	38	A1	3	1	1	7	1	1	1	2	3	1	10
10713	60000	2017	2	4	0	0	1									7	3	6	50	2	1	1	4	4	5	2	7	4	4	4	3	5	1	2	1	1	35	C0	2	1	1	7	1	1	3	2	2	1	21
10714	183300	2017	2	5	0	0	1									8	4	5	40	2	1	1	5	4	5	2	7	2	1	2	2	5	1	1	1	1	27	B0	3	1	1	7	1	1	2	2	1	1	22
10715	183300	2017	2	5	0	0	1									8	4	5	40	2	1	1	5	4	5	2	7	2	1	2	2	5	1	1	1	2	19	H0	2	4	1	8	2	8	5	10	3	1	22
10716	84500	2017	2	1	0	0	1									8	1	6	70	3	2	1	5	4	5	2	7	4	4	1	4	1	1	2	4	1	56	A4	3	1	1	7	1	1	1	2	1	1	21
10717	84500	2017	2	1	0	0	1									8	1	6	70	3	2	1	5	4	5	2	7	4	4	1	4	1	1	2	4	1	42	C0	2	1	1	7	1	1	3	2	2	1	21
10718	94000	2017	2	1	0	0	1									8	1	6	40	2	1	1	5	4	5	2	7	4	4	2	5	5	1	2	4	1	35	C0	2	1	1	7	1	1	3	2	2	1	21
10719	94000	2017	2	1	0	0	1									8	1	6	40	2	1	1	5	4	5	2	7	4	4	2	5	5	1	2	4	1	50	A1	3	1	1	7	1	1	1	2	1	1	21
10720	131500	2017	2	1	0	0	1			Nankan Road					Kam Shun Street	8	1	4	50	2	1	1	5	4	5	2	7	2	1	4	2	4	1	2	1	2	25	C0	2	1	1	7	1	1	3	2	2	1	9
10721	131500	2017	2	1	0	0	1			Nankan Road					Kam Shun Street	8	1	4	50	2	1	1	5	4	5	2	7	2	1	4	2	4	1	2	1	1	56	B0	3	1	1	7	1	1	2	2	1	1	6
10722	164000	2017	2	1	0	0	1			Nankan Road				263		8	1	4	40	2	1	1	5	4	5	2	7	1	1	4	4	5	1	2	1	2	38	C0	2	1	1	7	1	1	3	2	2	1	9
10723	164000	2017	2	1	0	0	1			Nankan Road				263		8	1	4	40	2	1	1	5	4	5	2	7	1	1	4	4	5	1	2	1	2	29	C0	2	1	1	7	1	1	3	2	2	1	9
10724	80100	2017	2	4	0	0	1			Dafu Road					Xingren Road	8	1	6	50	2	1	1	5	4	5	2	7	1	1	2	5	4	1	2	1	2	58	C0	2	1	1	7	1	1	3	2	2	1	22
10725	80100	2017	2	4	0	0	1			Dafu Road					Xingren Road	8	1	6	50	2	1	1	5	4	5	2	7	1	1	2	5	4	1	2	1	2	39	C0	2	1	1	7	1	1	3	2	2	1	22
10726	95000	2017	2	7	0	0	1									8	1	4	50	3	2	1	5	4	5	2	7	4	4	4	5	5	1	2	4	2	61	C0	2	1	1	7	1	3	5	2	2	1	21
10727	95000	2017	2	7	0	0	1									8	1	4	50	3	2	1	5	4	5	2	7	4	4	4	5	5	1	2	4	1	18	C0	2	1	1	7	1	1	3	2	2	1	21
11102	233600	2017	2	7	0	0	1									8	3	4	50	2	1	1	5	4	5	2	7	4	4	4	5	5	1	3	1	1	24	B0	2	1	1	7	1	1	2	2	1	1	21
11103	233600	2017	2	7	0	0	1									8	3	4	50	2	1	1	5	4	5	2	7	4	4	4	5	5	1	3	1	4	-1											1
11938	4500	2017	3	5	0	0	1			Renai Road	¤@					6	3	6	50	2	1	1	4	4	5	2	7	2	1	2	4	4	1	2	1	1	47	B0	3	3	4	7	1	1	1	2	1	1	22
11939	4500	2017	3	5	0	0	1			Renai Road	¤@					6	3	6	50	2	1	1	4	4	5	2	7	2	1	2	4	4	1	2	1	1	30	C0	2	3	4	7	1	1	3	2	2	1	22
13836	71900	2017	3	3	0	0	1									8	1	5	50	2	1	1	5	4	5	2	7	4	4	4	3	5	1	2	1	1	34	C0	2	1	4	7	1	1	3	2	2	1	22
13837	71900	2017	3	3	0	0	1									8	1	5	50	2	1	1	5	4	5	2	7	4	4	4	3	5	1	2	1	2	51	C0	3	1	4	7	1	1	3	2	2	1	22
15564	214100	2017	3	1	0	0	1									6	3	5	50	3	2	1	4	4	5	2	7	4	4	4	3	4	1	2	1	1	22	C0	2	1	1	7	1	1	3	2	2	1	5
15565	214100	2017	3	1	0	0	1									6	3	5	50	3	2	1	4	4	5	2	7	4	4	4	3	4	1	2	1	1	55	B0	3	1	1	7	1	7	5	11	1	1	5
15614	71000	2017	3	1	0	0	1			Nanchang Road				16		6	1	6	50	3	2	1	4	4	5	2	7	4	4	2	4	5	1	2	1	2	45	B0	3	3	4	7	1	1	2	2	1	1	22
15615	71000	2017	3	1	0	0	1			Nanchang Road				16		6	1	6	50	3	2	1	4	4	5	2	7	4	4	2	4	5	1	2	1	1	53	C0	2	3	4	7	1	1	3	2	2	1	22
15616	80000	2017	3	2	0	0	1			Fuhua Road	¤G			8		6	1	8	50	3	2	1	4	4	5	2	7	2	1	4	4	5	1	2	1	2	46	C0	2	1	1	7	1	1	3	2	2	1	21
15617	80000	2017	3	2	0	0	1			Fuhua Road	¤G			8		6	1	8	50	3	2	1	4	4	5	2	7	2	1	4	4	5	1	2	1	1	41	B0	3	1	1	7	1	1	2	2	1	1	21
15618	173000	2017	3	2	0	0	1			Wenzhong Lu	¤@	345				8	1	3	50	2	2	1	5	4	5	2	7	1	1	1	4	4	1	2	1	1	55	B1	3	1	1	7	1	3	5	2	1	1	21
15619	173000	2017	3	2	0	0	1			Wenzhong Lu	¤@	345				8	1	3	50	2	2	1	5	4	5	2	7	1	1	1	4	4	1	2	1	1	40	C0	2	1	1	7	1	1	3	2	2	1	21
15620	224800	2017	3	2	0	0	1									8	3	5	50	3	2	1	5	4	5	2	7	4	4	4	3	5	2	2	1	1	26	C0	2	1	1	7	1	3	5	8	2	1	9
15621	224800	2017	3	2	0	0	1									8	3	5	50	3	2	1	5	4	5	2	7	4	4	4	3	5	2	2	1	1	50	B0	3	3	4	7	1	7	5	11	1	1	5
15622	115000	2017	3	3	0	0	1									7	1	4	50	2	1	1	5	4	5	1	6	4	4	2	5	5	1	2	1	1	37	B0	3	1	1	7	1	1	2	2	1	1	21
15623	115000	2017	3	3	0	0	1									7	1	4	50	2	1	1	5	4	5	1	6	4	4	2	5	5	1	2	1	1	27	C0	2	1	1	7	1	4	3	2	2	1	21
15624	123000	2017	3	3	0	0	1									7	1	4	50	2	1	1	5	4	5	2	7	2	1	2	4	4	1	3	1	1	18	C0	2	1	1	7	1	1	3	2	3	1	21
15625	123000	2017	3	3	0	0	1									7	1	4	50	2	1	1	5	4	5	2	7	2	1	2	4	4	1	3	1	4	-1											1
15626	110500	2017	3	4	0	0	1									7	1	4	50	2	1	1	5	4	5	2	7	4	4	2	4	4	1	2	1	1	37	B0	3	1	1	7	1	1	2	2	1	1	21
15627	110500	2017	3	4	0	0	1									7	1	4	50	2	1	1	5	4	5	2	7	4	4	2	4	4	1	2	1	1	19	C0	2	1	1	7	1	1	3	2	2	1	18
15628	184900	2017	3	4	0	0	1			Dazhu North Road						6	3	3	50	2	1	1	4	4	5	2	7	2	1	1	2	2	1	2	1	1	40	B0	3	1	1	7	1	1	2	2	1	1	21
15629	184900	2017	3	4	0	0	1			Dazhu North Road						6	3	3	50	2	1	1	4	4	5	2	7	2	1	1	2	2	1	2	1	2	24	C0	2	1	1	7	1	1	3	2	2	1	21
15630	200600	2017	3	4	0	0	1									6	3	6	40	2	1	1	4	4	5	2	7	2	1	1	4	4	1	1	1	1	53	B0	3	1	1	7	1	1	2	2	1	1	21
15631	200600	2017	3	4	0	0	1									6	3	6	40	2	1	1	4	4	5	2	7	2	1	1	4	4	1	1	1	2	17	H0	2	4	5	8	2	8	5	10	3	1	21
15632	203700	2017	3	4	0	0	1									6	3	6	40	2	1	1	4	4	5	2	7	3	3	1	4	4	1	2	4	2	60	B0	3	1	1	7	1	3	5	2	1	1	21
15633	203700	2017	3	4	0	0	1									6	3	6	40	2	1	1	4	4	5	2	7	3	3	1	4	4	1	2	4	1	26	C0	2	1	1	7	1	1	3	2	2	1	21
15634	211500	2017	3	5	0	0	1									8	3	5	50	2	1	1	5	4	5	2	7	1	1	5	4	5	2	2	1	2	24	B0	2	1	1	7	1	1	2	2	1	1	22
15635	211500	2017	3	5	0	0	1									8	3	5	50	2	1	1	5	4	5	2	7	1	1	5	4	5	2	2	1	2	45	B0	2	1	1	7	1	1	2	2	1	1	22
15636	100400	2017	3	6	0	0	1									8	1	5	40	3	2	1	5	4	5	2	7	4	4	4	3	5	1	2	1	1	32	B0	3	1	1	7	1	1	2	2	1	1	5
15637	100400	2017	3	6	0	0	1									8	1	5	40	3	2	1	5	4	5	2	7	4	4	4	3	5	1	2	1	2	29	C0	2	1	1	7	1	4	3	2	2	1	5
15638	104900	2017	3	6	0	0	1									8	1	5	50	3	2	1	5	4	5	2	7	2	1	4	3	4	1	2	1	2	45	C0	2	1	1	7	1	1	3	2	2	1	5
15639	104900	2017	3	6	0	0	1									8	1	5	50	3	2	1	5	4	5	2	7	2	1	4	3	4	1	2	1	1	29	C0	2	1	1	7	1	1	3	2	2	1	9
15666	94300	2017	3	1	0	0	1			Zhongxing Road		553				7	1	6	50	2	1	1	4	4	5	2	7	2	1	1	4	4	1	2	4	1	46	B1	2	3	4	7	1	1	2	2	1	1	22
15667	94300	2017	3	1	0	0	1			Zhongxing Road		553				7	1	6	50	2	1	1	4	4	5	2	7	2	1	1	4	4	1	2	4	1	23	B0	3	3	4	7	1	1	2	2	1	1	22
15668	110400	2017	3	1	0	0	1			Dazhu Road						7	1	6	50	2	1	1	5	4	5	2	7	2	1	2	4	4	1	2	1	2	61	C0	2	3	4	7	1	1	3	2	2	1	22
15669	110400	2017	3	1	0	0	1			Dazhu Road						7	1	6	50	2	1	1	5	4	5	2	7	2	1	2	4	4	1	2	1	2	36	B0	3	3	4	7	1	1	2	2	1	1	22
15670	183300	2017	3	1	0	0	1			Changrong Road				194		6	3	4	50	3	2	1	4	4	5	2	7	4	4	4	5	5	1	2	4	1	51	B1	3	1	1	7	1	1	1	2	1	1	21
15671	183300	2017	3	1	0	0	1			Changrong Road				194		6	3	4	50	3	2	1	4	4	5	2	7	4	4	4	5	5	1	2	4	1	20	C0	2	1	1	7	1	1	3	2	2	1	21
15672	191000	2017	3	1	0	0	1									6	3	3	50	2	1	1	4	4	5	2	7	4	4	2	5	5	1	2	1	1	28	C0	2	1	1	7	1	1	3	2	2	1	21
15673	191000	2017	3	1	0	0	1									6	3	3	50	2	1	1	4	4	5	2	7	4	4	2	5	5	1	2	1	1	22	C0	2	1	1	7	1	1	3	2	2	1	21
15674	70000	2017	3	3	0	0	1			Shanlin Road	¤T					8	1	3	50	2	1	1	5	4	5	1	1	4	4	5	5	5	2	2	1	1	36	C0	2	1	1	7	1	1	3	2	3	1	21
15675	70000	2017	3	3	0	0	1			Shanlin Road	¤T					8	1	3	50	2	1	1	5	4	5	1	1	4	4	5	5	5	2	2	1	2	21	C0	2	1	1	7	1	1	3	2	3	1	21
15676	71200	2017	3	3	0	0	1			Nankan Road	¤G			338		8	1	3	50	2	1	1	5	4	1	2	7	1	1	5	5	5	2	2	1	1	58	B0	3	1	1	7	1	1	2	2	1	1	21
15677	71200	2017	3	3	0	0	1			Nankan Road	¤G			338		8	1	3	50	2	1	1	5	4	1	2	7	1	1	5	5	5	2	2	1	2	36	C0	2	1	1	7	1	1	3	2	2	1	21
15678	85000	2017	3	3	0	0	1			Zhongzheng North Road				555		8	1	3	60	3	2	1	5	4	5	2	7	4	4	1	4	4	2	2	1	2	36	C0	2	1	1	7	1	1	3	2	2	1	21
15679	85000	2017	3	3	0	0	1			Zhongzheng North Road				555		8	1	3	60	3	2	1	5	4	5	2	7	4	4	1	4	4	2	2	1	1	69	F0	2	4	1	7	1	8	5	10	3	1	21
15680	93500	2017	3	3	0	0	1			Nanzhu Road	¤G			109		8	1	3	40	2	1	1	5	4	5	2	7	4	4	2	4	5	1	2	1	1	22	B1	3	1	1	7	1	1	1	2	1	1	21
15681	93500	2017	3	3	0	0	1			Nanzhu Road	¤G			109		8	1	3	40	2	1	1	5	4	5	2	7	4	4	2	4	5	1	2	1	1	22	C0	2	1	1	7	1	1	3	2	2	1	21
15682	130000	2017	3	3	0	0	1									7	1	4	50	2	1	1	5	4	3	2	7	1	1	2	4	5	1	2	1	1	20	C0	2	1	1	7	1	1	3	2	2	1	18
15683	130000	2017	3	3	0	0	1									7	1	4	50	2	1	1	5	4	3	2	7	1	1	2	4	5	1	2	1	1	43	C0	2	1	1	7	1	1	3	2	2	1	21
15684	131000	2017	3	3	0	0	1			Dazhu Road						8	1	3	50	2	1	1	5	4	5	2	7	4	4	4	4	4	1	2	1	1	46	B0	3	1	1	7	1	1	2	2	1	1	21
15685	131000	2017	3	3	0	0	1			Dazhu Road						8	1	3	50	2	1	1	5	4	5	2	7	4	4	4	4	4	1	2	1	1	23	C0	2	1	1	7	1	1	3	2	2	1	21
15686	123800	2017	3	4	0	0	1			Nanshan Road	¤T			4		7	1	4	50	3	2	1	5	4	5	2	7	4	4	1	4	4	1	2	1	1	33	C0	2	1	1	7	1	1	3	2	2	1	21
15687	123800	2017	3	4	0	0	1			Nanshan Road	¤T			4		7	1	4	50	3	2	1	5	4	5	2	7	4	4	1	4	4	1	2	1	1	49	B1	3	3	4	7	1	1	2	2	1	1	21
15688	193500	2017	3	6	0	0	1			Zhongzheng Road						6	3	6	50	2	1	1	4	4	5	2	7	2	1	1	4	4	1	2	1	1	26	C0	2	3	4	7	1	1	3	2	2	1	22
15689	193500	2017	3	6	0	0	1			Zhongzheng Road						6	3	6	50	2	1	1	4	4	5	2	7	2	1	1	4	4	1	2	1	1	41	B0	3	3	4	7	1	1	2	2	1	1	22
15690	125700	2017	3	1	0	0	1									8	1	5	40	2	1	1	5	4	5	2	7	4	4	1	3	5	1	2	1	1	31	C0	3	1	1	7	1	3	5	2	2	1	21
15691	125700	2017	3	1	0	0	1									8	1	5	40	2	1	1	5	4	5	2	7	4	4	1	3	5	1	2	1	2	50	C0	2	1	1	7	1	1	3	2	2	1	21
15714	163000	2017	3	1	0	0	1			Kam Sau Street					Jinhua Road	8	1	4	50	2	1	1	5	4	5	2	7	4	4	2	5	5	1	2	1	2	22	C0	2	1	1	7	1	1	3	2	2	1	22
15715	163000	2017	3	1	0	0	1			Kam Sau Street					Jinhua Road	8	1	4	50	2	1	1	5	4	5	2	7	4	4	2	5	5	1	2	1	2	30	C0	2	1	1	7	1	1	3	2	2	1	22
15716	71500	2017	3	2	0	0	1			Nankan Road				170		8	1	4	50	3	2	1	5	4	5	2	7	4	4	2	5	5	1	1	1	1	19	C0	2	1	1	7	1	1	3	2	2	1	22
15717	71500	2017	3	2	0	0	1			Nankan Road				170		8	1	4	50	3	2	1	5	4	5	2	7	4	4	2	5	5	1	1	1	1	39	H0	2	4	5	8	2	8	5	10	3	1	22
15718	163500	2017	3	4	0	0	1									6	1	5	50	2	1	1	4	4	5	2	7	4	4	2	1	4	1	2	1	2	39	B1	3	1	1	7	1	1	2	2	1	1	22
15719	163500	2017	3	4	0	0	1									6	1	5	50	2	1	1	4	4	5	2	7	4	4	2	1	4	1	2	1	2	39	C0	2	1	1	7	1	1	3	2	2	1	22
15720	75200	2017	3	5	0	0	1									7	1	8	40	3	2	1	5	4	5	2	7	4	4	5	5	5	1	2	1	1	32	C0	2	1	1	7	1	1	3	2	2	1	21
15721	75200	2017	3	5	0	0	1									7	1	8	40	3	2	1	5	4	5	2	7	4	4	5	5	5	1	2	1	1	33	C0	2	1	1	7	1	1	3	2	2	1	21
15722	113800	2017	3	5	0	0	1			Shangzhu Road					Shangzhu 1st Street	8	1	4	50	2	1	1	5	4	5	2	7	4	4	5	5	5	1	2	1	2	24	C0	2	1	1	7	1	1	3	2	2	1	21
15723	113800	2017	3	5	0	0	1			Shangzhu Road					Shangzhu 1st Street	8	1	4	50	2	1	1	5	4	5	2	7	4	4	5	5	5	1	2	1	1	54	C0	2	1	1	7	1	1	3	2	2	1	21
15724	180000	2017	3	1	0	0	1			Changxing Road	¤T			38		8	3	3	50	3	2	1	5	4	5	2	7	4	4	2	4	5	1	2	1	1	53	B0	3	1	1	7	1	1	2	2	1	1	21
15725	180000	2017	3	1	0	0	1			Changxing Road	¤T			38		8	3	3	50	3	2	1	5	4	5	2	7	4	4	2	4	5	1	2	1	1	25	C0	2	1	1	7	1	1	3	2	2	1	21
15726	65400	2017	3	2	0	0	1			Xinnan Road						8	1	6	50	2	1	1	5	4	5	2	7	2	1	1	2	4	1	2	1	2	33	B0	3	3	4	7	1	1	2	2	1	1	22
15727	65400	2017	3	2	0	0	1			Xinnan Road						8	1	6	50	2	1	1	5	4	5	2	7	2	1	1	2	4	1	2	1	2	23	C0	2	3	4	7	1	1	3	2	2	1	22
15728	80200	2017	3	2	0	0	1			Zhongzheng Road						8	1	6	50	2	1	1	5	4	5	2	7	2	1	1	4	4	1	2	1	1	26	C0	2	3	4	7	1	1	3	2	2	1	22
15729	80200	2017	3	2	0	0	1			Zhongzheng Road						8	1	6	50	2	1	1	5	4	5	2	7	2	1	1	4	4	1	2	1	2	23	C0	2	3	4	7	1	1	3	2	2	1	22
15730	74300	2017	3	3	0	0	1			Zhongxiao West Road		182				8	1	6	40	2	1	1	5	4	5	2	7	4	4	2	4	5	1	2	4	1	63	C0	2	3	4	7	1	1	3	2	2	1	22
15731	74300	2017	3	3	0	0	1			Zhongxiao West Road		182				8	1	6	40	2	1	1	5	4	5	2	7	4	4	2	4	5	1	2	4	1	36	B0	3	3	4	7	1	1	2	2	1	1	22
15732	74500	2017	3	3	0	0	1			Nanzhu Road	¤G					8	1	6	50	2	1	1	5	4	5	2	7	4	4	2	4	5	1	2	4	2	45	C0	2	3	4	7	1	1	3	2	2	1	22
15733	74500	2017	3	3	0	0	1			Nanzhu Road	¤G					8	1	6	50	2	1	1	5	4	5	2	7	4	4	2	4	5	1	2	4	2	30	C0	2	3	4	7	1	1	3	2	2	1	22
15734	142000	2017	3	3	0	0	1									8	1	5	50	3	2	1	5	4	5	2	7	4	4	1	4	5	2	2	1	2	30	B0	3	1	1	7	1	1	2	2	1	1	22
15735	142000	2017	3	3	0	0	1									8	1	5	50	3	2	1	5	4	5	2	7	4	4	1	4	5	2	2	1	2	33	C0	2	1	1	7	1	1	3	2	2	1	22
15736	162000	2017	3	3	0	0	1									8	1	5	60	2	1	1	5	4	5	2	7	1	1	1	3	4	1	2	1	1	48	B0	3	1	1	7	1	1	2	6	1	1	21
15737	162000	2017	3	3	0	0	1									8	1	5	60	2	1	1	5	4	5	2	7	1	1	1	3	4	1	2	1	2	47	B0	2	1	1	7	1	1	2	2	1	1	21
15746	95000	2017	3	2	0	0	1			Changxing Road	¤@				Liufu Road	6	1	4	50	2	1	1	4	4	5	2	7	1	1	2	4	5	1	1	1	1	65	A1	3	1	1	7	1	1	1	2	1	1	10
15747	95000	2017	3	2	0	0	1			Changxing Road	¤@				Liufu Road	6	1	4	50	2	1	1	4	4	5	2	7	1	1	2	4	5	1	1	1	2	71	H0	2	4	5	8	2	8	5	10	3	1	22
15748	155500	2017	3	2	0	0	1									7	1	5	50	2	1	1	5	4	5	2	7	4	4	5	5	5	1	2	1	1	60	B1	3	3	4	7	1	1	2	2	3	1	22
15749	155500	2017	3	2	0	0	1									7	1	5	50	2	1	1	5	4	5	2	7	4	4	5	5	5	1	2	1	2	57	C0	2	3	4	7	1	1	3	2	3	1	22
15750	194000	2017	3	7	0	0	1			Zhenjiang Street				20		8	3	4	40	3	2	1	5	4	5	2	7	4	4	5	5	5	2	2	1	1	27	C0	2	1	1	7	1	1	3	2	2	1	22
15751	194000	2017	3	7	0	0	1			Zhenjiang Street				20		8	3	4	40	3	2	1	5	4	5	2	7	4	4	5	5	5	2	2	1	1	69	B0	3	2	1	7	1	1	2	1	1	1	22
15752	230700	2017	3	7	0	0	1			Dazhu Road					Shangzhu Seventh Street	8	3	4	50	2	1	1	5	4	5	2	7	4	4	2	4	5	1	2	1	2	15	C0	2	1	1	7	1	2	5	2	2	1	22
15753	230700	2017	3	7	0	0	1			Dazhu Road					Shangzhu Seventh Street	8	3	4	50	2	1	1	5	4	5	2	7	4	4	2	4	5	1	2	1	1	18	C0	2	1	1	7	1	1	3	2	2	1	22
15754	1300	2017	3	5	0	0	1									8	3	5	50	3	2	1	5	4	5	2	7	3	1	4	3	4	1	2	1	2	22	C0	2	1	1	7	1	1	3	2	2	1	9
15755	1300	2017	3	5	0	0	1									8	3	5	50	3	2	1	5	4	5	2	7	3	1	4	3	4	1	2	1	1	43	C0	2	1	1	7	1	1	3	2	2	1	5
15766	214100	2017	3	6	0	0	1									6	3	5	50	2	1	1	4	4	5	2	7	2	1	2	3	5	1	2	1	2	68	F0	2	4	1	7	1	8	5	2	3	1	21
15767	214100	2017	3	6	0	0	1									6	3	5	50	2	1	1	4	4	5	2	7	2	1	2	3	5	1	2	1	1	37	C0	3	1	1	7	1	1	3	2	2	1	21
15768	194700	2017	3	1	0	0	1									8	3	4	50	3	2	1	5	4	5	2	7	4	4	1	4	4	1	2	1	2	50	B1	3	1	1	7	1	1	2	2	1	1	21
15769	194700	2017	3	1	0	0	1									8	3	4	50	3	2	1	5	4	5	2	7	4	4	1	4	4	1	2	1	1	49	C0	2	1	1	7	1	3	5	2	2	1	21
15770	182700	2017	3	2	0	0	1									8	3	4	50	3	2	1	5	4	5	2	7	4	4	2	4	5	1	2	1	1	20	C0	2	1	1	7	1	1	3	2	2	1	21
15771	182700	2017	3	2	0	0	1									8	3	4	50	3	2	1	5	4	5	2	7	4	4	2	4	5	1	2	1	1	21	C0	2	1	1	7	1	1	3	2	2	1	21
15772	172500	2017	3	3	0	0	1	Dazhuli								8	1	8	20	3	2	1	5	4	1	2	7	4	4	4	4	5	1	3	9	4	-1											1
15773	172500	2017	3	3	0	0	1	Dazhuli								8	1	8	20	3	2	1	5	4	1	2	7	4	4	4	4	5	1	3	9	1	37	C0	2	1	1	7	1	1	3	2	2	1	21
15774	123500	2017	3	5	0	0	1									8	1	4	50	3	2	1	5	4	5	2	7	4	4	4	5	5	1	3	6	1	51	C0	2	1	1	7	1	1	3	2	3	1	21
15775	123500	2017	3	5	0	0	1									8	1	4	50	3	2	1	5	4	5	2	7	4	4	4	5	5	1	3	6	4	-1											1
15792	72400	2017	3	1	0	0	1			Nankan Road	¤G			71		7	1	4	50	3	2	1	4	4	5	2	7	4	4	1	4	4	1	2	4	1	57	B0	3	1	1	7	1	1	1	2	1	1	21
15793	72400	2017	3	1	0	0	1			Nankan Road	¤G			71		7	1	4	50	3	2	1	4	4	5	2	7	4	4	1	4	4	1	2	4	2	33	C0	2	1	1	7	1	1	3	2	2	1	21
15794	154700	2017	3	2	0	0	1									8	1	6	40	2	1	1	5	4	5	2	7	2	1	1	4	4	1	2	4	1	51	C0	2	1	1	7	1	6	5	2	2	1	21
15795	154700	2017	3	2	0	0	1									8	1	6	40	2	1	1	5	4	5	2	7	2	1	1	4	4	1	2	4	2	42	B0	3	1	1	7	1	1	2	2	1	1	21
15796	81400	2017	3	3	0	0	1									8	1	6	40	3	2	1	5	4	5	2	7	4	4	2	5	5	1	2	1	1	44	C0	2	1	1	7	1	1	3	2	2	1	21
15797	81400	2017	3	3	0	0	1									8	1	6	40	3	2	1	5	4	5	2	7	4	4	2	5	5	1	2	1	2	29	B0	3	1	1	7	1	1	2	2	1	1	21
15798	81900	2017	3	6	0	0	1									7	1	4	50	3	2	1	4	4	3	2	7	4	4	4	5	5	1	1	1	1	30	B0	3	1	1	7	1	1	2	2	1	1	21
15799	81900	2017	3	6	0	0	1									7	1	4	50	3	2	1	4	4	3	2	7	4	4	4	5	5	1	1	1	1	61	H0	2	4	5	8	2	8	5	10	3	1	21
15800	21600	2017	3	7	0	0	1			Jingguo Road				890		6	2	5	50	3	2	1	4	4	5	2	7	4	4	1	4	5	1	3	1	1	47	B1	2	3	4	7	1	1	2	2	1	1	22
15801	21600	2017	3	7	0	0	1			Jingguo Road				890		6	2	5	50	3	2	1	4	4	5	2	7	4	4	1	4	5	1	3	1	4	-1											1
15802	132500	2017	3	7	0	0	1									6	1	5	50	2	2	1	4	4	5	2	7	2	1	4	3	4	1	3	1	2	66	C0	2	1	1	7	1	3	5	2	2	1	19
15803	132500	2017	3	7	0	0	1									6	1	5	50	2	2	1	4	4	5	2	7	2	1	4	3	4	1	3	1	4	-1											1
15804	152400	2017	3	7	0	0	1									8	1	5	50	2	2	1	5	4	5	2	7	2	1	4	3	4	1	2	1	1	45	B1	3	1	1	7	1	1	2	2	1	1	9
15805	152400	2017	3	7	0	0	1									8	1	5	50	2	2	1	5	4	5	2	7	2	1	4	3	4	1	2	1	1	19	C0	2	1	1	7	1	1	3	2	2	1	18
15806	180000	2017	3	7	0	0	1									8	3	6	40	3	2	1	5	4	5	2	7	4	4	1	4	4	1	2	4	2	50	B0	3	1	1	7	1	1	2	2	1	1	21
15807	180000	2017	3	7	0	0	1									8	3	6	40	3	2	1	5	4	5	2	7	4	4	1	4	4	1	2	4	2	49	F0	2	1	1	7	1	8	5	2	3	1	21
15808	181000	2017	3	7	0	0	1									8	3	6	40	2	2	1	5	4	5	2	7	2	1	4	4	4	1	2	4	2	57	B0	3	1	1	7	1	1	2	2	1	1	21
15809	181000	2017	3	7	0	0	1									8	3	6	40	2	2	1	5	4	5	2	7	2	1	4	4	4	1	2	4	2	78	C0	2	1	1	7	1	1	3	2	2	1	21
15810	75100	2017	3	1	0	0	1									8	1	5	50	3	2	1	5	4	5	2	7	4	4	5	5	5	2	2	1	1	24	C0	2	1	1	7	1	1	3	2	2	1	5
15811	75100	2017	3	1	0	0	1									8	1	5	50	3	2	1	5	4	5	2	7	4	4	5	5	5	2	2	1	2	21	C0	2	1	1	7	1	1	3	2	2	1	5
15834	180300	2017	3	4	0	0	1									6	3	4	40	2	1	1	4	4	5	2	7	4	4	2	5	5	1	1	4	1	46	B0	3	1	1	7	1	1	2	2	1	1	21
15835	180300	2017	3	4	0	0	1									6	3	4	40	2	1	1	4	4	5	2	7	4	4	2	5	5	1	1	4	1	54	H0	2	4	5	8	2	8	5	2	3	1	21
15836	92000	2017	3	1	0	0	1									7	1	4	40	3	2	1	4	4	5	2	7	4	4	5	5	5	1	2	4	1	66	C0	2	1	1	7	1	3	5	2	2	1	21
15837	92000	2017	3	1	0	0	1									7	1	4	40	3	2	1	4	4	5	2	7	4	4	5	5	5	1	2	4	2	47	B0	3	1	1	7	1	1	2	2	1	1	21
15838	131500	2017	3	4	0	0	1									8	1	5	50	2	1	1	5	4	5	2	7	4	4	5	5	5	2	2	1	1	34	C0	2	1	1	7	1	1	3	2	2	1	21
15839	131500	2017	3	4	0	0	1									8	1	5	50	2	1	1	5	4	5	2	7	4	4	5	5	5	2	2	1	1	53	B0	3	1	1	7	1	1	2	2	1	1	21
15840	172400	2017	3	4	0	0	1			Nankan Road				356		8	1	3	50	2	1	1	5	4	5	2	7	4	4	5	5	5	2	2	1	1	53	C0	2	1	1	7	1	4	2	2	2	1	21
15841	172400	2017	3	4	0	0	1			Nankan Road				356		8	1	3	50	2	1	1	5	4	5	2	7	4	4	5	5	5	2	2	1	1	49	B0	3	1	1	7	1	1	2	2	1	1	21
15842	174200	2017	3	4	0	0	1			Nankan Road				42		8	1	3	50	2	1	1	5	4	5	2	7	4	4	5	5	5	2	2	1	1	38	B0	3	1	1	7	1	1	2	2	1	1	21
15843	174200	2017	3	4	0	0	1			Nankan Road				42		8	1	3	50	2	1	1	5	4	5	2	7	4	4	5	5	5	2	2	1	2	21	C0	2	1	1	7	1	3	5	2	2	1	21
15844	75000	2017	3	5	0	0	1			Shangzhu Road						8	1	3	50	2	1	1	5	4	5	2	7	4	4	5	5	5	2	2	1	2	39	B0	3	1	1	7	1	1	2	2	1	1	21
15845	75000	2017	3	5	0	0	1			Shangzhu Road						8	1	3	50	2	1	1	5	4	5	2	7	4	4	5	5	5	2	2	1	2	37	C0	2	1	1	7	1	1	3	2	2	1	21
15846	103000	2017	3	5	0	0	1			Wenzhong Lu	¤@				Long On Street	8	1	3	50	2	1	1	5	4	5	2	7	1	1	5	5	5	2	2	4	1	60	B1	3	1	1	7	1	1	2	2	1	1	21
15847	103000	2017	3	5	0	0	1			Wenzhong Lu	¤@				Long On Street	8	1	3	50	2	1	1	5	4	5	2	7	1	1	5	5	5	2	2	4	1	22	C0	2	1	1	7	1	1	3	2	2	1	21
15848	215000	2017	3	1	0	0	1			Zhongzheng Road						8	4	6	50	2	1	1	5	4	5	2	7	2	1	1	4	4	1	2	1	2	55	C0	2	3	4	7	1	1	3	2	2	1	22
15849	215000	2017	3	1	0	0	1			Zhongzheng Road						8	4	6	50	2	1	1	5	4	5	2	7	2	1	1	4	4	1	2	1	1	22	C0	2	3	4	7	1	1	3	2	2	1	22
15850	215000	2017	3	2	0	0	1			Haihu North Road		309				8	4	3	50	3	2	1	5	4	5	1	6	4	4	4	4	5	1	3	1	2	32	C0	2	1	1	7	1	4	2	2	3	1	21
15851	215000	2017	3	2	0	0	1			Haihu North Road		309				8	4	3	50	3	2	1	5	4	5	1	6	4	4	4	4	5	1	3	1	4	-1											1
15852	94000	2017	3	3	0	0	1									8	1	6	50	3	2	1	5	4	5	2	7	4	4	2	5	5	1	3	1	1	30	C0	2	1	1	7	1	1	3	2	2	1	21
15853	94000	2017	3	3	0	0	1									8	1	6	50	3	2	1	5	4	5	2	7	4	4	2	5	5	1	3	1	4	-1											1
15854	152500	2017	3	3	0	0	1			Shanlin Road	¤T			170-2		8	1	5	50	3	2	1	5	4	5	2	7	4	4	4	4	5	1	2	1	1	43	B1	3	3	4	7	1	1	2	2	1	1	22
15855	152500	2017	3	3	0	0	1			Shanlin Road	¤T			170-2		8	1	5	50	3	2	1	5	4	5	2	7	4	4	4	4	5	1	2	1	2	65	C0	2	3	4	7	1	1	3	2	2	1	22
15856	163000	2017	3	3	0	0	1									8	1	6	40	3	2	1	5	4	5	2	7	4	4	4	5	5	1	2	1	1	20	C0	2	1	1	7	1	1	3	2	2	1	21
15857	163000	2017	3	3	0	0	1									8	1	6	40	3	2	1	5	4	5	2	7	4	4	4	5	5	1	2	1	1	21	B0	3	1	1	7	1	1	2	2	1	1	21
15858	202800	2017	3	2	0	0	1			Dazhu North Road		481			Dazhu North Road	8	3	3	50	2	1	1	5	4	5	2	7	1	1	1	4	5	1	2	1	1	35	B0	3	1	1	7	1	1	1	2	1	1	21
15859	202800	2017	3	2	0	0	1			Dazhu North Road		481			Dazhu North Road	8	3	3	50	2	1	1	5	4	5	2	7	1	1	1	4	5	1	2	1	2	33	C0	2	1	1	7	1	1	3	2	2	1	21
15860	182700	2017	3	3	0	0	1			Nankan Road		348			Nankan Road	8	3	4	50	2	1	1	5	4	5	2	7	4	4	5	5	4	1	2	1	1	45	C0	2	1	1	7	1	1	3	2	2	1	21
15861	182700	2017	3	3	0	0	1			Nankan Road		348			Nankan Road	8	3	4	50	2	1	1	5	4	5	2	7	4	4	5	5	4	1	2	1	2	42	B0	3	1	1	7	1	1	2	2	1	1	21
15862	193400	2017	3	3	0	0	1			Guangming Road	¤G			252		8	3	4	50	3	2	1	5	4	5	2	7	4	4	4	5	5	1	1	1	1	34	C0	3	1	1	7	1	6	3	2	2	1	21
15863	193400	2017	3	3	0	0	1			Guangming Road	¤G			252		8	3	4	50	3	2	1	5	4	5	2	7	4	4	4	5	5	1	1	1	2	83	H0	2	4	5	8	2	8	5	10	3	1	21
15864	1200	2017	3	4	0	0	1			Nangong Road	¤@			11		6	3	4	50	3	2	1	4	4	5	2	7	4	4	4	5	4	1	2	1	1	17	C0	2	1	1	7	1	2	5	2	2	1	16
15865	1200	2017	3	4	0	0	1			Nangong Road	¤@			11		6	3	4	50	3	2	1	4	4	5	2	7	4	4	4	5	4	1	2	1	2	28	F0	2	4	5	7	1	8	5	2	3	1	9
15866	173000	2017	3	5	0	0	1									8	1	4	50	2	1	1	5	4	5	2	7	4	4	2	4	5	1	2	1	2	36	B0	3	1	1	7	1	1	2	2	1	1	21
15867	173000	2017	3	5	0	0	1									8	1	4	50	2	1	1	5	4	5	2	7	4	4	2	4	5	1	2	1	1	24	C0	2	1	1	7	1	1	3	2	2	1	21
15868	80400	2017	3	2	0	0	1			Nanqing Road					Dazhu North Road	8	1	5	50	2	1	1	5	4	5	2	7	2	1	1	5	5	1	2	1	1	39	B0	3	1	1	7	1	1	2	2	1	1	22
15869	80400	2017	3	2	0	0	1			Nanqing Road					Dazhu North Road	8	1	5	50	2	1	1	5	4	5	2	7	2	1	1	5	5	1	2	1	1	24	C0	2	1	1	7	1	1	3	2	2	1	22
15870	220500	2017	3	2	0	0	1									8	3	5	50	2	1	1	5	4	5	2	7	4	4	2	5	5	1	2	1	2	36	C0	2	1	1	7	1	1	3	2	2	1	21
15871	220500	2017	3	2	0	0	1									8	3	5	50	2	1	1	5	4	5	2	7	4	4	2	5	5	1	2	1	1	48	B0	3	1	1	7	1	1	2	2	1	1	21
15872	81500	2017	3	4	0	0	1									8	1	6	40	3	2	1	5	4	5	2	7	4	4	1	4	4	1	2	4	1	28	B0	3	1	1	7	1	1	2	2	1	1	21
15873	81500	2017	3	4	0	0	1									8	1	6	40	3	2	1	5	4	5	2	7	4	4	1	4	4	1	2	4	1	17	C0	2	1	1	7	1	2	5	2	2	1	21
15874	95500	2017	3	4	0	0	1									8	1	6	40	2	1	1	5	4	5	2	7	1	1	1	4	4	1	2	4	2	29	B0	3	1	1	7	1	1	2	2	1	1	21
15875	95500	2017	3	4	0	0	1									8	1	6	40	2	1	1	5	4	5	2	7	1	1	1	4	4	1	2	4	2	19	C0	2	1	1	7	1	1	3	2	2	1	21
15876	200600	2017	3	4	0	0	1			Zhongzheng Road					Nanshan Road	6	3	4	50	2	1	1	4	4	5	2	7	2	1	1	4	4	1	1	1	2	39	B0	3	1	1	7	1	1	2	2	1	1	21
15877	200600	2017	3	4	0	0	1			Zhongzheng Road					Nanshan Road	6	3	4	50	2	1	1	4	4	5	2	7	2	1	1	4	4	1	1	1	1	77	H0	2	4	5	8	2	8	5	10	3	1	21
15878	160800	2017	3	6	0	0	1			Shangxing Road				84		8	1	5	50	3	2	1	5	2	5	2	7	4	4	4	5	5	1	2	1	1	21	C0	2	1	1	7	1	1	3	2	2	1	22
15879	160800	2017	3	6	0	0	1			Shangxing Road				84		8	1	5	50	3	2	1	5	2	5	2	7	4	4	4	5	5	1	2	1	1	33	B0	3	1	1	7	1	1	2	2	1	1	22
15880	151200	2017	3	1	0	0	1			Wenxin Street		345		25		8	1	5	50	2	2	1	5	4	5	1	1	4	4	5	5	5	1	2	1	1	41	B1	3	1	1	7	1	1	1	2	1	1	22
15881	151200	2017	3	1	0	0	1			Wenxin Street		345		25		8	1	5	50	2	2	1	5	4	5	1	1	4	4	5	5	5	1	2	1	2	21	C0	2	1	1	7	1	1	3	2	2	1	22
15882	164400	2017	3	1	0	0	1			Nangong Road					Luc Hing Street	7	2	5	50	2	1	1	5	4	5	2	7	1	1	1	5	5	1	2	1	1	18	C0	2	1	1	7	1	3	5	2	2	1	22
15883	164400	2017	3	1	0	0	1			Nangong Road					Luc Hing Street	7	2	5	50	2	1	1	5	4	5	2	7	1	1	1	5	5	1	2	1	1	35	B0	3	1	1	7	1	1	2	2	1	1	22
15884	81300	2017	3	2	0	0	1									8	1	5	50	3	2	1	5	4	5	1	1	4	4	2	5	5	1	3	1	1	58	C0	2	1	1	7	1	6	3	2	3	1	22
15885	81300	2017	3	2	0	0	1									8	1	5	50	3	2	1	5	4	5	1	1	4	4	2	5	5	1	3	1	4	-1											1
15886	80200	2017	3	3	0	0	1			Fenghua Road						8	1	5	50	2	1	1	5	4	5	2	7	3	1	2	5	5	1	2	1	1	36	B0	3	1	1	7	1	1	2	2	1	1	22
15887	80200	2017	3	3	0	0	1			Fenghua Road						8	1	5	50	2	1	1	5	4	5	2	7	3	1	2	5	5	1	2	1	2	19	C0	2	1	1	7	1	3	5	2	2	1	22
15888	84600	2017	3	3	0	0	1									8	1	3	50	2	1	1	5	4	5	2	7	4	4	2	4	5	1	2	1	1	25	B1	3	1	1	7	1	1	2	2	1	1	21
15889	84600	2017	3	3	0	0	1									8	1	3	50	2	1	1	5	4	5	2	7	4	4	2	4	5	1	2	1	2	23	C0	2	1	1	7	1	1	3	2	2	1	21
15890	160500	2017	3	3	0	0	1									8	1	6	40	2	1	1	5	4	5	2	7	1	1	1	5	5	1	2	4	1	42	B1	3	1	1	7	1	1	2	2	1	1	21
15891	160500	2017	3	3	0	0	1									8	1	6	40	2	1	1	5	4	5	2	7	1	1	1	5	5	1	2	4	2	33	C0	2	1	1	7	1	1	3	2	2	1	21
15892	102300	2017	3	4	0	0	1									8	1	6	30	2	1	1	5	4	5	2	7	4	4	2	5	5	1	2	4	1	29	B0	3	1	1	7	1	1	2	2	1	1	21
15893	102300	2017	3	4	0	0	1									8	1	6	30	2	1	1	5	4	5	2	7	4	4	2	5	5	1	2	4	2	20	C0	2	1	1	7	1	1	3	2	2	1	21
15894	102300	2017	3	4	0	0	1									8	1	6	40	3	2	1	5	4	5	2	7	4	4	1	4	4	1	2	4	1	51	C0	2	1	1	7	1	6	5	2	2	1	21
15895	102300	2017	3	4	0	0	1									8	1	6	40	3	2	1	5	4	5	2	7	4	4	1	4	4	1	2	4	1	45	B0	3	1	1	7	1	1	2	2	1	1	21
15896	191600	2017	3	5	0	0	1			Guangming Road	¤G				Luen Fook Street	6	3	5	30	2	2	1	4	4	5	2	7	1	1	2	4	5	1	2	1	1	24	C0	2	1	1	7	1	1	3	2	2	1	21
15897	191600	2017	3	5	0	0	1			Guangming Road	¤G				Luen Fook Street	6	3	5	30	2	2	1	4	4	5	2	7	1	1	2	4	5	1	2	1	2	38	C0	2	1	1	7	1	1	3	2	2	1	21
15898	161200	2017	3	3	0	0	1			Shanlin Road	¤T					8	1	4	50	3	2	1	5	4	5	2	7	4	4	2	5	5	1	3	4	1	63	F0	2	4	5	7	1	8	5	10	3	1	22
15899	161200	2017	3	3	0	0	1			Shanlin Road	¤T					8	1	4	50	3	2	1	5	4	5	2	7	4	4	2	5	5	1	3	4	4	-1											1
15900	164600	2017	3	3	0	0	1			Chang'an Road	¤G			100		8	1	4	50	2	1	1	5	4	5	2	7	4	4	2	5	4	1	2	1	1	32	C0	2	1	1	7	1	1	3	2	2	1	22
15901	164600	2017	3	3	0	0	1			Chang'an Road	¤G			100		8	1	4	50	2	1	1	5	4	5	2	7	4	4	2	5	4	1	2	1	1	31	C0	2	1	1	7	1	1	3	2	2	1	22
15902	170000	2017	3	3	0	0	1			Wenxin Street		453			Wenxin Street	8	1	4	50	2	1	1	5	4	5	2	7	4	4	5	5	5	1	2	1	2	43	B1	3	1	1	7	1	1	2	2	1	1	22
15903	170000	2017	3	3	0	0	1			Wenxin Street		453			Wenxin Street	8	1	4	50	2	1	1	5	4	5	2	7	4	4	5	5	5	1	2	1	2	37	C0	2	1	1	7	1	4	2	2	2	1	22
15904	103300	2017	3	5	0	0	1			Fuhua Road	¤G					8	1	6	50	2	1	1	5	4	5	2	7	3	1	1	5	5	1	2	4	1	62	B0	3	3	4	7	1	1	2	2	1	1	22
15905	103300	2017	3	5	0	0	1			Fuhua Road	¤G					8	1	6	50	2	1	1	5	4	5	2	7	3	1	1	5	5	1	2	4	1	66	C0	2	3	4	7	1	1	3	2	2	1	22
15906	135000	2017	3	7	0	0	1			Nanzhu Road	¤G					7	1	4	50	2	1	1	5	4	5	2	7	4	4	2	5	5	1	2	4	1	48	B0	3	1	1	7	1	1	2	2	1	1	21
15907	135000	2017	3	7	0	0	1			Nanzhu Road	¤G					7	1	4	50	2	1	1	5	4	5	2	7	4	4	2	5	5	1	2	4	1	32	C0	2	1	1	7	1	1	3	2	2	1	21
15908	100600	2017	3	1	0	0	1			Daxin Second Street					Daxin Road	7	1	4	50	2	1	1	5	4	5	2	7	4	4	2	4	4	1	2	4	1	59	B0	3	1	1	7	1	1	2	2	1	1	21
15909	100600	2017	3	1	0	0	1			Daxin Second Street					Daxin Road	7	1	4	50	2	1	1	5	4	5	2	7	4	4	2	4	4	1	2	4	2	26	C0	2	1	1	7	1	1	3	2	2	1	21
15910	95000	2017	3	4	0	0	1			Changxing Road	¥|			30		6	1	4	50	3	2	1	4	4	5	2	7	4	4	2	4	5	1	2	1	1	33	B1	3	1	1	7	1	1	2	2	1	1	22
15911	95000	2017	3	4	0	0	1			Changxing Road	¥|			30		6	1	4	50	3	2	1	4	4	5	2	7	4	4	2	4	5	1	2	1	2	65	C0	2	1	1	7	1	1	3	2	2	1	22
15912	114600	2017	3	4	0	0	1			Daxin Road				591		8	1	4	50	3	2	1	5	4	5	2	7	4	4	2	5	5	1	3	1	1	31	C0	2	1	1	7	1	1	3	2	2	1	22
15913	114600	2017	3	4	0	0	1			Daxin Road				591		8	1	4	50	3	2	1	5	4	5	2	7	4	4	2	5	5	1	3	1	4	-1											1
15914	40000	2017	3	6	0	0	1			Wenzhong Lu	¤@			99		6	3	4	50	3	4	1	4	4	5	2	7	4	4	1	4	4	1	2	1	1	33	B0	2	1	1	7	1	1	2	2	1	1	21
15915	40000	2017	3	6	0	0	1			Wenzhong Lu	¤@			99		6	3	4	50	3	4	1	4	4	5	2	7	4	4	1	4	4	1	2	1	1	51	A1	3	1	1	7	1	1	1	9	1	1	21
15916	221300	2017	3	6	0	0	1									6	3	4	40	2	1	1	4	4	5	2	7	1	1	2	5	5	1	2	1	2	43	C0	2	1	1	7	1	1	3	2	2	1	21
15917	221300	2017	3	6	0	0	1									6	3	4	40	2	1	1	4	4	5	2	7	1	1	2	5	5	1	2	1	1	36	B1	3	1	1	7	1	1	2	2	1	1	21
15918	124400	2017	3	5	0	0	1			Jilin Road				2		8	1	4	50	3	2	1	5	4	5	2	7	4	4	4	5	5	1	2	1	1	49	C0	3	1	1	7	1	1	3	2	2	1	22
15919	124400	2017	3	5	0	0	1			Jilin Road				2		8	1	4	50	3	2	1	5	4	5	2	7	4	4	4	5	5	1	2	1	2	78	C0	2	1	1	7	1	1	3	2	2	1	22
16182	112200	2017	3	3	0	0	1									8	1	5	50	3	2	1	5	4	5	2	7	4	4	4	3	5	1	2	1	1	37	B0	3	1	1	7	1	1	2	2	1	1	5
16183	112200	2017	3	3	0	0	1									8	1	5	50	3	2	1	5	4	5	2	7	4	4	4	3	5	1	2	1	2	28	C0	2	1	1	7	1	1	3	2	2	1	5
16184	204700	2017	3	3	0	0	1			Zhongzheng North Road		320				8	3	3	60	2	1	1	5	4	5	2	7	1	1	5	5	5	2	2	1	1	36	B0	3	1	1	7	1	1	2	2	1	1	21
16185	204700	2017	3	3	0	0	1			Zhongzheng North Road		320				8	3	3	60	2	1	1	5	4	5	2	7	1	1	5	5	5	2	2	1	1	25	C0	2	1	1	7	1	4	3	2	2	1	21
16186	135500	2017	3	4	0	0	1									8	1	6	40	2	1	1	5	4	5	2	7	1	1	1	4	4	1	2	4	1	47	B1	3	1	1	7	1	1	2	2	1	1	21
16187	135500	2017	3	4	0	0	1									8	1	6	40	2	1	1	5	4	5	2	7	1	1	1	4	4	1	2	4	2	25	C0	2	1	1	7	1	1	3	2	2	1	21
16188	72500	2017	3	5	0	0	1									8	1	6	40	2	1	1	5	4	5	2	7	1	1	2	5	5	1	2	1	2	25	C0	2	1	1	7	1	1	3	2	2	1	21
16189	72500	2017	3	5	0	0	1									8	1	6	40	2	1	1	5	4	5	2	7	1	1	2	5	5	1	2	1	1	68	C0	2	1	1	7	1	1	3	2	2	1	21
16190	74200	2017	3	5	0	0	1									8	1	6	40	2	1	1	5	4	5	2	7	1	1	2	5	5	1	2	1	2	37	C0	2	1	1	7	1	1	3	2	2	1	21
16191	74200	2017	3	5	0	0	1									8	1	6	40	2	1	1	5	4	5	2	7	1	1	2	5	5	1	2	1	2	37	C0	3	1	1	7	1	1	3	2	2	1	21
16206	95000	2017	3	4	0	0	1			Zhongxiao West Road					South Fook Street	8	1	5	40	2	1	1	5	4	5	1	6	1	1	2	4	4	1	2	1	1	50	B1	3	1	1	7	1	1	2	2	1	1	9
16207	95000	2017	3	4	0	0	1			Zhongxiao West Road					South Fook Street	8	1	5	40	2	1	1	5	4	5	1	6	1	1	2	4	4	1	2	1	2	73	C0	2	1	1	7	1	3	5	2	2	1	19
16208	75000	2017	3	5	0	0	1									8	1	6	40	2	1	1	5	4	5	2	7	2	1	2	5	5	1	2	4	1	45	C0	2	1	1	7	1	1	3	2	2	1	21
16209	75000	2017	3	5	0	0	1									8	1	6	40	2	1	1	5	4	5	2	7	2	1	2	5	5	1	2	4	1	62	C0	2	1	1	7	1	1	3	2	2	1	21
16210	84000	2017	3	5	0	0	1									8	1	6	40	3	2	1	5	4	5	2	7	4	4	2	5	5	1	2	4	1	77	C0	2	1	1	7	1	1	3	2	2	1	21
16211	84000	2017	3	5	0	0	1									8	1	6	40	3	2	1	5	4	5	2	7	4	4	2	5	5	1	2	4	2	28	C0	2	1	1	7	1	1	3	2	2	1	21
16212	133500	2017	3	5	0	0	1			Nanshan Road	¤G			393		8	1	6	50	3	2	1	5	4	5	2	7	4	4	1	4	4	1	2	4	2	63	C0	2	3	4	7	1	1	3	2	2	1	22
16213	133500	2017	3	5	0	0	1			Nanshan Road	¤G			393		8	1	6	50	3	2	1	5	4	5	2	7	4	4	1	4	4	1	2	4	2	31	B1	3	3	4	7	1	1	2	1	1	1	22
16214	163200	2017	3	5	0	0	1			Zhongxiao West Road						8	1	6	50	2	1	1	5	4	5	2	7	2	1	2	4	5	1	2	4	1	20	C0	3	3	4	7	1	1	3	2	2	1	22
16215	163200	2017	3	5	0	0	1			Zhongxiao West Road						8	1	6	50	2	1	1	5	4	5	2	7	2	1	2	4	5	1	2	4	2	19	C0	2	3	4	7	1	1	3	2	2	1	22
16216	191300	2017	3	5	0	0	1									8	3	4	50	3	2	1	5	4	5	2	7	4	4	1	4	5	1	2	1	1	38	C0	2	1	1	7	1	3	5	8	2	1	21
16217	191300	2017	3	5	0	0	1									8	3	4	50	3	2	1	5	4	5	2	7	4	4	1	4	5	1	2	1	1	46	B0	3	1	1	7	1	1	1	2	1	1	21
16218	80000	2017	3	1	0	0	1	Kametake								6	1	6	15	2	1	1	4	4	5	2	7	4	4	4	4	5	1	2	1	1	54	B1	3	1	1	7	1	1	2	2	1	1	21
16219	80000	2017	3	1	0	0	1	Kametake								6	1	6	15	2	1	1	4	4	5	2	7	4	4	4	4	5	1	2	1	2	60	C0	2	1	1	7	1	1	3	2	2	1	21
16220	132100	2017	3	1	0	0	1									7	1	4	50	2	1	1	5	4	5	2	7	4	4	2	5	5	1	2	1	2	25	C0	2	1	1	7	1	1	3	2	2	1	21
16221	132100	2017	3	1	0	0	1									7	1	4	50	2	1	1	5	4	5	2	7	4	4	2	5	5	1	2	1	1	40	B1	3	1	1	7	1	1	2	2	1	1	21
16222	80000	2017	3	2	0	0	1	Haihuli								8	1	6	50	2	1	1	5	4	5	2	7	1	1	2	2	5	1	2	1	2	18	B0	3	1	1	7	1	1	2	2	1	1	21
16223	80000	2017	3	2	0	0	1	Haihuli								8	1	6	50	2	1	1	5	4	5	2	7	1	1	2	2	5	1	2	1	2	47	C0	2	1	1	7	1	1	3	2	2	1	21
16224	182200	2017	3	2	0	0	1									6	3	5	50	3	2	1	4	4	5	2	7	1	1	5	4	5	1	2	1	1	25	F0	2	3	4	7	1	8	5	2	3	1	22
16225	182200	2017	3	2	0	0	1									6	3	5	50	3	2	1	4	4	5	2	7	1	1	5	4	5	1	2	1	1	49	C0	2	3	4	7	1	1	3	2	3	1	22
16226	182500	2017	3	2	0	0	1									6	3	6	40	3	2	1	4	4	5	2	7	4	4	1	4	4	1	2	4	2	42	B0	3	1	1	7	1	1	2	2	3	1	21
16227	182500	2017	3	2	0	0	1									6	3	6	40	3	2	1	4	4	5	2	7	4	4	1	4	4	1	2	4	1	23	C0	2	1	1	7	1	1	3	2	3	1	21
16228	121200	2017	3	3	0	0	1	Dazhuli								6	1	5	5	3	2	1	4	4	5	2	7	4	4	4	4	5	1	2	4	2	46	B0	3	1	1	7	1	1	2	2	1	1	21
16229	121200	2017	3	3	0	0	1	Dazhuli								6	1	5	5	3	2	1	4	4	5	2	7	4	4	4	4	5	1	2	4	2	45	C0	2	1	1	7	1	1	3	2	2	1	21
16230	141400	2017	3	3	0	0	1									7	1	5	50	3	2	1	5	4	5	2	7	4	4	4	3	4	1	2	1	2	64	B0	3	1	1	7	1	1	2	2	1	1	5
16231	141400	2017	3	3	0	0	1									7	1	5	50	3	2	1	5	4	5	2	7	4	4	4	3	4	1	2	1	2	21	C0	2	1	1	7	1	1	3	2	2	1	5
16232	124000	2017	3	3	0	0	1			Changxing Road	¤T			38		7	1	4	50	3	2	1	5	4	5	2	7	4	4	2	4	4	1	2	4	1	37	C0	2	1	1	7	1	1	2	2	2	1	21
16233	124000	2017	3	3	0	0	1			Changxing Road	¤T			38		7	1	4	50	3	2	1	5	4	5	2	7	4	4	2	4	4	1	2	4	2	21	C0	2	1	1	7	1	1	3	2	2	1	21
16234	141000	2017	3	3	0	0	1			Wenzhong Lu	¤@	265				7	1	4	50	3	2	1	5	4	5	2	7	4	4	1	4	4	1	1	4	1	48	C0	2	1	1	7	1	1	3	2	2	1	21
16235	141000	2017	3	3	0	0	1			Wenzhong Lu	¤@	265				7	1	4	50	3	2	1	5	4	5	2	7	4	4	1	4	4	1	1	4	1	45	H0	2	4	5	8	2	8	5	2	3	1	21
16236	164800	2017	3	3	0	0	1									7	1	4	40	3	2	1	5	4	5	2	7	4	4	5	5	5	1	2	4	1	25	B1	3	1	1	7	1	1	2	2	1	1	21
16237	164800	2017	3	3	0	0	1									7	1	4	40	3	2	1	5	4	5	2	7	4	4	5	5	5	1	2	4	2	19	C0	2	1	1	7	1	1	3	2	2	1	21
16238	121000	2017	3	7	0	0	1			Binhai Road	¤@					8	1	3	70	2	1	1	5	4	5	2	7	1	1	5	5	5	2	2	1	2	26	C0	2	1	1	7	1	3	5	2	2	1	21
16239	121000	2017	3	7	0	0	1			Binhai Road	¤@					8	1	3	70	2	1	1	5	4	5	2	7	1	1	5	5	5	2	2	1	2	24	B0	3	1	1	7	1	1	2	2	1	1	21
16240	60400	2017	3	1	0	0	1			Dazhu Road					Daxin Road	6	1	3	50	2	1	1	4	4	5	2	7	1	1	5	5	5	2	1	1	2	32	C0	2	1	1	7	1	1	2	2	2	1	21
16241	60400	2017	3	1	0	0	1			Dazhu Road					Daxin Road	6	1	3	50	2	1	1	4	4	5	2	7	1	1	5	5	5	2	1	1	2	18	H0	2	4	5	8	2	8	5	10	3	1	16
16242	82000	2017	3	1	0	0	1			Guangming Road	¤G				Luen Fook Street	7	1	5	50	2	1	1	4	4	5	2	7	1	1	2	5	5	2	2	1	2	25	C0	2	1	1	7	1	1	3	2	2	1	21
16243	82000	2017	3	1	0	0	1			Guangming Road	¤G				Luen Fook Street	7	1	5	50	2	1	1	4	4	5	2	7	1	1	2	5	5	2	2	1	1	36	B1	3	1	1	7	1	1	2	2	1	1	21
16244	155400	2017	3	3	0	0	1									8	1	5	50	3	2	1	5	4	5	2	7	4	4	4	3	5	1	2	1	1	40	C0	2	1	1	7	1	1	3	2	2	1	5
16245	155400	2017	3	3	0	0	1									8	1	5	50	3	2	1	5	4	5	2	7	4	4	4	3	5	1	2	1	2	51	C0	2	1	1	7	1	1	3	2	2	1	5
16246	134700	2017	3	4	0	0	1									8	1	3	60	2	1	1	5	4	5	2	7	2	1	5	4	5	1	2	4	3	-1		2	1	4	7	2	7	5	9	3	2	22
16247	134700	2017	3	4	0	0	1									8	1	3	60	2	1	1	5	4	5	2	7	2	1	5	4	5	1	2	4	1	41	A1	3	1	1	7	1	1	2	2	1	1	22
16248	185900	2017	3	4	0	0	1			Nankan Road	¤G					7	3	5	50	2	2	1	5	4	5	2	7	1	1	1	3	3	1	2	1	1	47	B0	3	1	1	7	1	1	2	6	1	1	21
16249	185900	2017	3	4	0	0	1			Nankan Road	¤G					7	3	5	50	2	2	1	5	4	5	2	7	1	1	1	3	3	1	2	1	2	30	C0	2	1	1	7	1	1	3	2	2	1	21
16250	230500	2017	3	4	0	0	1			Zhongxing Road						6	3	6	50	2	1	1	4	4	5	2	7	2	1	1	4	4	1	2	1	1	37	B0	3	3	4	7	1	1	2	2	1	1	22
16251	230500	2017	3	4	0	0	1			Zhongxing Road						6	3	6	50	2	1	1	4	4	5	2	7	2	1	1	4	4	1	2	1	2	49	C0	2	3	4	7	1	1	3	2	2	1	22
16252	173000	2017	3	5	0	0	1									6	3	5	50	2	1	1	4	4	5	2	7	1	1	5	4	5	2	2	1	1	59	B0	3	1	1	7	1	1	2	2	1	1	22
16253	173000	2017	3	5	0	0	1									6	3	5	50	2	1	1	4	4	5	2	7	1	1	5	4	5	2	2	1	1	18	C0	2	1	1	7	1	1	3	2	2	1	22
16254	211100	2017	3	5	0	0	1			Nanzhu Road	¤G					6	3	3	50	2	1	1	4	4	5	2	7	3	1	5	5	5	2	2	1	1	48	F0	2	4	1	7	1	8	5	2	3	1	21
16255	211100	2017	3	5	0	0	1			Nanzhu Road	¤G					6	3	3	50	2	1	1	4	4	5	2	7	3	1	5	5	5	2	2	1	2	39	C0	2	1	1	7	1	1	3	2	3	1	21
16256	173000	2017	3	3	0	0	1			Zhongxing Road		585				7	1	4	50	2	1	1	5	4	5	2	7	1	1	1	4	4	1	2	4	2	35	B0	3	1	1	7	1	1	2	2	1	1	21
16257	173000	2017	3	3	0	0	1			Zhongxing Road		585				7	1	4	50	2	1	1	5	4	5	2	7	1	1	1	4	4	1	2	4	1	48	C0	2	1	1	7	1	1	3	2	2	1	21
16258	70000	2017	3	4	0	0	1									7	1	4	40	3	2	1	5	4	5	2	7	4	4	5	5	5	1	2	4	2	40	B0	3	1	1	7	1	1	2	2	1	1	21
16259	70000	2017	3	4	0	0	1									7	1	4	40	3	2	1	5	4	5	2	7	4	4	5	5	5	1	2	4	1	57	C0	2	1	1	7	1	1	3	2	2	1	21
16260	11400	2017	3	7	0	0	1									8	3	8	40	3	2	1	5	4	5	2	7	4	4	5	5	5	1	3	1	1	17	C0	2	1	1	7	1	2	5	2	2	1	21
16261	11400	2017	3	7	0	0	1									8	3	8	40	3	2	1	5	4	5	2	7	4	4	5	5	5	1	3	1	4	-1											1
16262	85500	2017	3	2	0	0	1									7	1	4	50	2	1	1	5	4	3	2	7	4	4	2	5	5	2	2	1	1	30	C0	2	1	1	7	1	1	3	2	2	1	21
16263	85500	2017	3	2	0	0	1									7	1	4	50	2	1	1	5	4	3	2	7	4	4	2	5	5	2	2	1	2	36	C0	2	1	1	7	1	1	3	2	2	1	21
16264	91600	2017	3	2	0	0	1									7	1	4	50	2	4	1	5	4	5	2	7	1	1	1	4	4	2	1	1	1	38	A1	3	1	1	7	1	1	2	2	1	1	21
16265	91600	2017	3	2	0	0	1									7	1	4	50	2	4	1	5	4	5	2	7	1	1	1	4	4	2	1	1	1	98	H0	2	4	5	8	2	8	5	10	3	1	20
16266	104600	2017	3	2	0	0	1									7	1	4	50	2	4	1	5	4	5	2	7	2	1	1	4	5	2	1	1	1	21	C0	2	1	1	7	1	1	3	2	2	1	18
16267	104600	2017	3	2	0	0	1									7	1	4	50	2	4	1	5	4	5	2	7	2	1	1	4	5	2	1	1	1	42	H0	2	4	5	8	2	8	5	10	3	1	21
16268	120900	2017	3	2	0	0	1			Nankan Road	¤@			284		6	1	3	50	3	2	1	4	4	5	2	7	4	4	1	4	5	1	2	1	2	26	C0	2	1	1	7	1	1	3	2	2	1	21
16269	120900	2017	3	2	0	0	1			Nankan Road	¤@			284		6	1	3	50	3	2	1	4	4	5	2	7	4	4	1	4	5	1	2	1	2	29	C0	2	1	1	7	1	1	3	2	2	1	21
16270	121000	2017	3	2	0	0	1			Dazhu Road						6	1	4	50	2	1	1	4	4	5	2	7	1	1	2	5	5	1	2	1	2	37	C0	2	1	1	7	1	4	2	2	2	1	21
16271	121000	2017	3	2	0	0	1			Dazhu Road						6	1	4	50	2	1	1	4	4	5	2	7	1	1	2	5	5	1	2	1	1	21	C0	3	1	1	7	1	1	3	2	2	1	21
16272	125500	2017	3	2	0	0	1			Renai Road	¤G				oil line	6	1	4	50	2	1	1	4	4	5	2	7	1	1	2	5	5	1	2	1	1	40	B0	3	1	1	7	1	1	2	2	1	1	21
16273	125500	2017	3	2	0	0	1			Renai Road	¤G				oil line	6	1	4	50	2	1	1	4	4	5	2	7	1	1	2	5	5	1	2	1	1	22	C0	2	1	1	7	1	1	3	2	2	1	21
16274	151900	2017	3	2	0	0	1			Nanshan Road	¤G				Neixi Road	6	1	4	50	2	1	1	4	4	5	2	7	1	1	1	4	4	1	2	1	1	39	B1	3	1	1	7	1	1	1	2	3	1	10
16275	151900	2017	3	2	0	0	1			Nanshan Road	¤G				Neixi Road	6	1	4	50	2	1	1	4	4	5	2	7	1	1	1	4	4	1	2	1	1	24	C0	2	1	1	7	1	1	3	2	2	1	21
16276	70900	2017	3	3	0	0	1			Dazhu Road					Shangzhu 5th Street	7	1	4	50	2	1	1	5	4	5	2	7	4	4	5	5	5	1	2	1	1	70	C0	2	1	1	7	1	1	3	2	2	1	21
16277	70900	2017	3	3	0	0	1			Dazhu Road					Shangzhu 5th Street	7	1	4	50	2	1	1	5	4	5	2	7	4	4	5	5	5	1	2	1	1	42	C0	2	1	1	7	1	6	3	2	2	1	21
16278	75500	2017	3	3	0	0	1			Zhongxiao West Road					South Fook Street	7	1	4	50	2	1	1	4	4	5	2	7	2	1	2	5	5	1	2	1	1	39	B0	3	1	1	7	1	1	2	2	1	1	21
16279	75500	2017	3	3	0	0	1			Zhongxiao West Road					South Fook Street	7	1	4	50	2	1	1	4	4	5	2	7	2	1	2	5	5	1	2	1	1	28	C0	2	1	1	7	1	1	3	2	2	1	21
16280	175000	2017	3	3	0	0	1			Dazhu Road				635		8	3	4	50	3	2	1	5	4	5	2	7	4	4	2	5	5	1	2	1	2	76	C0	2	1	1	7	1	1	3	2	2	1	22
16281	175000	2017	3	3	0	0	1			Dazhu Road				635		8	3	4	50	3	2	1	5	4	5	2	7	4	4	2	5	5	1	2	1	1	37	C0	2	1	1	7	1	1	3	2	2	1	22
16282	182000	2017	3	3	0	0	1			Nankan Road	¤G			3		8	3	4	50	3	2	1	5	4	5	2	7	4	4	1	4	5	1	2	4	1	14	C0	2	1	1	7	1	2	5	2	2	1	22
16283	182000	2017	3	3	0	0	1			Nankan Road	¤G			3		8	3	4	50	3	2	1	5	4	5	2	7	4	4	1	4	5	1	2	4	1	37	C0	2	1	1	7	1	1	3	2	2	1	22
16284	84900	2017	3	7	0	0	1			Zhongzheng Road		¤¤¥¿			Zhongzheng Road	8	1	4	50	2	1	1	5	4	5	2	7	1	1	1	4	5	1	2	1	1	27	B0	3	1	1	7	1	1	2	2	1	1	22
16285	84900	2017	3	7	0	0	1			Zhongzheng Road		¤¤¥¿			Zhongzheng Road	8	1	4	50	2	1	1	5	4	5	2	7	1	1	1	4	5	1	2	1	2	21	C0	2	1	1	7	1	1	3	2	2	1	22
16286	133000	2017	3	2	0	0	1			Wenxin Street						6	1	4	40	3	2	1	4	4	5	2	7	4	4	5	5	5	1	3	1	2	21	C0	2	1	1	7	1	1	3	2	2	1	22
16287	133000	2017	3	2	0	0	1			Wenxin Street						6	1	4	40	3	2	1	4	4	5	2	7	4	4	5	5	5	1	3	1	4	-1											1
16288	181000	2017	3	2	0	0	1									6	3	5	50	2	1	1	4	4	5	2	7	4	4	2	5	5	1	2	1	1	49	B0	3	3	4	7	1	1	2	2	3	1	22
16289	181000	2017	3	2	0	0	1									6	3	5	50	2	1	1	4	4	5	2	7	4	4	2	5	5	1	2	1	2	53	C0	2	3	4	7	1	1	3	2	3	1	22
16290	185200	2017	3	2	0	0	1									6	3	5	50	2	1	1	4	4	5	2	7	1	1	5	5	5	1	1	1	2	43	B0	3	3	4	7	1	1	2	2	3	1	22
16291	185200	2017	3	2	0	0	1									6	3	5	50	2	1	1	4	4	5	2	7	1	1	5	5	5	1	1	1	1	24	H0	2	3	4	8	2	8	5	1	3	1	22
16292	193500	2017	3	2	0	0	1			Neicuo Street				46		6	3	5	50	3	2	1	4	4	5	2	7	4	4	5	5	5	1	2	4	1	40	B0	3	3	4	7	1	1	2	2	3	1	22
16293	193500	2017	3	2	0	0	1			Neicuo Street				46		6	3	5	50	3	2	1	4	4	5	2	7	4	4	5	5	5	1	2	4	1	36	C0	2	3	4	7	1	1	3	2	3	1	22
16294	153500	2017	3	3	0	0	1			Nanzhu Road	¤@			118		8	1	5	50	2	1	1	5	4	5	2	7	4	4	4	3	5	1	2	1	1	20	C0	2	1	1	7	1	1	3	2	2	1	22
16295	153500	2017	3	3	0	0	1			Nanzhu Road	¤@			118		8	1	5	50	2	1	1	5	4	5	2	7	4	4	4	3	5	1	2	1	2	23	B0	3	1	1	7	1	1	2	2	1	1	22
16296	190000	2017	3	6	0	0	1			Zhongzheng North Road						8	3	3	60	3	2	1	5	4	5	2	7	1	1	1	5	1	2	2	1	1	20	C0	2	1	1	7	1	1	3	2	2	1	18
16297	190000	2017	3	6	0	0	1			Zhongzheng North Road						8	3	3	60	3	2	1	5	4	5	2	7	1	1	1	5	1	2	2	1	2	21	C0	2	1	1	7	1	1	3	2	2	1	18
16298	221400	2017	3	6	0	0	1			Nanzhu Road	¤@				Guangfu Road	8	3	3	40	2	1	1	5	4	5	2	7	3	1	5	5	5	2	2	1	2	33	C0	2	1	1	7	1	1	3	2	2	1	21
16299	221400	2017	3	6	0	0	1			Nanzhu Road	¤@				Guangfu Road	8	3	3	40	2	1	1	5	4	5	2	7	3	1	5	5	5	2	2	1	1	20	C0	3	1	1	7	1	1	3	2	2	1	21
16300	231100	2017	3	6	0	0	1			Zhongzheng Road						8	3	3	50	2	1	1	5	4	5	2	7	1	1	5	5	5	2	1	1	1	17	C0	2	1	1	7	1	2	5	2	3	1	18
16301	231100	2017	3	6	0	0	1			Zhongzheng Road						8	3	3	50	2	1	1	5	4	5	2	7	1	1	5	5	5	2	1	1	1	46	H0	2	4	5	8	2	8	5	10	3	1	21
16302	185500	2017	3	7	0	0	1									6	3	4	40	3	2	1	4	4	5	1	1	4	4	2	5	5	1	3	1	1	34	C0	2	1	1	7	1	1	3	2	3	1	21
16303	185500	2017	3	7	0	0	1									6	3	4	40	3	2	1	4	4	5	1	1	4	4	2	5	5	1	3	1	4	-1											1
16304	70500	2017	3	4	0	0	1			Bagu Road		171				7	1	4	50	3	2	1	5	4	5	2	7	4	4	2	5	5	1	2	4	1	35	A1	3	1	1	7	1	1	1	2	1	1	21
16305	70500	2017	3	4	0	0	1			Bagu Road		171				7	1	4	50	3	2	1	5	4	5	2	7	4	4	2	5	5	1	2	4	1	51	C0	2	1	1	7	1	1	3	2	2	1	21
16306	73500	2017	3	4	0	0	1			Shangzhu Road		164			Shangzhu Road	7	1	4	50	2	1	1	5	4	5	2	7	4	4	2	5	5	1	2	4	2	45	B0	3	1	1	7	1	1	2	2	1	1	21
16307	73500	2017	3	4	0	0	1			Shangzhu Road		164			Shangzhu Road	7	1	4	50	2	1	1	5	4	5	2	7	4	4	2	5	5	1	2	4	2	19	C0	2	1	1	7	1	1	3	2	2	1	21
16308	81300	2017	3	4	0	0	1			Nanshan Road	¤G	470			Changxing Road	7	1	4	50	2	1	1	5	4	5	2	7	4	4	2	5	5	1	2	4	1	29	B0	3	1	1	7	1	1	2	2	1	1	21
16309	81300	2017	3	4	0	0	1			Nanshan Road	¤G	470			Changxing Road	7	1	4	50	2	1	1	5	4	5	2	7	4	4	2	5	5	1	2	4	2	37	C0	2	1	1	7	1	1	3	2	2	1	21
16310	82500	2017	3	4	0	0	1			Changxing Road	¤G				Neixin Road	7	1	4	50	2	1	1	5	4	5	2	7	1	1	2	5	5	1	2	1	2	28	B0	2	1	1	7	1	1	2	2	1	1	21
16311	82500	2017	3	4	0	0	1			Changxing Road	¤G				Neixin Road	7	1	4	50	2	1	1	5	4	5	2	7	1	1	2	5	5	1	2	1	1	34	B1	2	1	1	7	1	1	2	2	1	1	21
16312	180300	2017	3	2	0	0	1			Nankan Road	¤G				Changxing Road	6	2	4	50	2	4	1	4	4	5	2	7	2	1	1	4	4	1	1	4	1	23	B0	3	1	1	7	1	1	2	2	1	1	21
16313	180300	2017	3	2	0	0	1			Nankan Road	¤G				Changxing Road	6	2	4	50	2	4	1	4	4	5	2	7	2	1	1	4	4	1	1	4	1	24	H0	2	4	5	8	2	8	5	10	3	1	21
16314	180400	2017	3	2	0	0	1									6	3	5	50	2	1	1	4	4	5	2	7	1	1	5	5	5	1	2	1	1	36	B1	3	3	4	7	1	1	2	11	3	2	22
16315	180400	2017	3	2	0	0	1									6	3	5	50	2	1	1	4	4	5	2	7	1	1	5	5	5	1	2	1	2	28	C0	2	3	4	7	1	1	3	11	3	1	22
16316	81500	2017	3	3	0	0	1			Wenzhong Lu	¤@			100		8	1	3	50	3	2	1	5	4	5	2	7	4	4	1	4	5	1	2	1	1	28	C0	2	1	1	7	1	1	3	2	2	1	21
16317	81500	2017	3	3	0	0	1			Wenzhong Lu	¤@			100		8	1	3	50	3	2	1	5	4	5	2	7	4	4	1	4	5	1	2	1	2	28	B0	3	3	4	7	1	7	5	11	1	1	21
16318	133400	2017	3	4	0	0	1			Shanlin Road	¤@					7	1	5	50	2	1	1	5	4	5	2	7	4	4	4	5	5	1	2	1	2	31	C0	2	1	1	7	1	1	3	2	2	1	22
16319	133400	2017	3	4	0	0	1			Shanlin Road	¤@					7	1	5	50	2	1	1	5	4	5	2	7	4	4	4	5	5	1	2	1	1	46	B0	2	1	1	7	1	1	2	2	1	1	22
16320	103500	2017	3	5	0	0	1			Daxing Road					Daxing Fourth Street	6	1	5	50	2	1	1	4	4	5	2	7	4	4	2	5	5	1	2	1	1	31	B0	3	1	1	7	1	1	2	2	1	1	22
16321	103500	2017	3	5	0	0	1			Daxing Road					Daxing Fourth Street	6	1	5	50	2	1	1	4	4	5	2	7	4	4	2	5	5	1	2	1	1	22	C0	2	1	1	7	1	1	3	2	2	1	22
16322	191900	2017	3	5	0	0	1									6	3	4	50	2	1	1	4	4	5	2	7	4	4	4	5	5	1	2	1	2	48	B0	3	1	1	7	1	1	2	2	1	1	22
16323	191900	2017	3	5	0	0	1									6	3	4	50	2	1	1	4	4	5	2	7	4	4	4	5	5	1	2	1	2	55	C0	2	1	1	7	1	1	3	2	2	1	22
16324	124500	2017	3	7	0	0	1			Nanzhu Road	¥|					8	1	6	50	2	1	1	5	4	5	2	7	2	1	1	4	4	1	2	1	1	47	B0	3	3	4	7	1	1	2	2	1	1	22
16325	124500	2017	3	7	0	0	1			Nanzhu Road	¥|					8	1	6	50	2	1	1	5	4	5	2	7	2	1	1	4	4	1	2	1	1	19	C0	2	3	4	7	1	3	5	2	2	1	22
16326	141600	2017	3	7	0	0	1			Nangong Road	¤@			11		8	1	6	50	2	1	1	5	4	5	2	7	4	4	2	4	4	1	2	4	1	40	B0	3	3	4	7	1	1	2	2	1	1	22
16327	141600	2017	3	7	0	0	1			Nangong Road	¤@			11		8	1	6	50	2	1	1	5	4	5	2	7	4	4	2	4	4	1	2	4	1	59	C0	2	3	4	7	1	1	3	2	2	1	22
16328	154400	2017	3	7	0	0	1			Daxin Road				159		8	1	6	50	3	2	1	5	4	5	2	7	4	4	2	4	4	1	2	1	1	21	B0	3	3	4	7	1	1	2	2	1	1	22
16329	154400	2017	3	7	0	0	1			Daxin Road				159		8	1	6	50	3	2	1	5	4	5	2	7	4	4	2	4	4	1	2	1	2	21	C0	2	3	4	7	1	1	3	2	2	1	22
16330	75000	2017	3	3	0	0	1									7	1	5	50	2	2	1	4	4	5	2	7	4	4	2	5	5	1	2	1	1	39	B0	3	1	1	7	1	1	2	2	1	1	22
16331	75000	2017	3	3	0	0	1									7	1	5	50	2	2	1	4	4	5	2	7	4	4	2	5	5	1	2	1	1	25	C0	2	1	1	7	1	1	3	2	2	1	22
16332	101300	2017	3	3	0	0	1			Nanqing Road						7	1	5	50	3	2	1	5	4	3	1	5	4	4	1	5	4	1	2	1	1	22	C0	2	1	1	7	1	1	3	2	2	1	22
16333	101300	2017	3	3	0	0	1			Nanqing Road						7	1	5	50	3	2	1	5	4	3	1	5	4	4	1	5	4	1	2	1	1	55	B0	3	1	1	7	1	1	2	2	1	1	22
16334	190500	2017	3	1	0	0	1			Wufu Liulu				217		8	3	5	50	3	2	1	5	4	1	1	6	4	4	4	5	5	1	2	1	1	34	B0	3	1	1	7	1	1	2	2	1	1	22
16335	190500	2017	3	1	0	0	1			Wufu Liulu				217		8	3	5	50	3	2	1	5	4	1	1	6	4	4	4	5	5	1	2	1	2	61	C0	2	1	1	7	1	1	3	2	2	1	22
16336	183000	2017	3	2	0	0	1			Dazhu Road				312		6	3	4	50	3	2	1	4	4	5	2	7	4	4	2	4	4	1	2	4	1	58	B1	3	1	1	7	1	1	2	2	1	1	21
16337	183000	2017	3	2	0	0	1			Dazhu Road				312		6	3	4	50	3	2	1	4	4	5	2	7	4	4	2	4	4	1	2	4	1	21	C0	2	1	1	7	1	1	3	2	2	1	21
16338	172400	2017	3	4	0	0	1			Xinxing Street		125			Xinxing Street	8	2	5	50	2	1	1	5	4	5	2	7	4	4	2	5	5	1	2	1	1	20	C0	2	1	1	7	1	1	3	2	3	1	22
16339	172400	2017	3	4	0	0	1			Xinxing Street		125			Xinxing Street	8	2	5	50	2	1	1	5	4	5	2	7	4	4	2	5	5	1	2	1	1	37	C0	2	1	1	7	1	1	3	2	3	1	22
16340	81800	2017	3	5	0	0	1			Nanshan Road	¤G				Chang'an Road	6	1	5	50	2	1	1	4	4	5	2	7	1	1	1	5	4	1	2	1	1	56	A4	3	1	1	7	1	1	1	2	1	1	22
16341	81800	2017	3	5	0	0	1			Nanshan Road	¤G				Chang'an Road	6	1	5	50	2	1	1	4	4	5	2	7	1	1	1	5	4	1	2	1	1	54	C0	2	1	1	7	1	1	3	2	3	1	22
16342	84700	2017	3	5	0	0	1			Nanshan Road	¤G				Chang'an Road	6	1	5	50	2	1	1	4	4	4	1	6	2	1	1	5	4	2	2	1	2	37	B0	3	1	1	7	1	1	2	2	1	1	22
16343	84700	2017	3	5	0	0	1			Nanshan Road	¤G				Chang'an Road	6	1	5	50	2	1	1	4	4	4	1	6	2	1	1	5	4	2	2	1	1	25	C0	2	1	1	7	1	1	3	2	2	1	22
16344	141500	2017	3	5	0	0	1			Daxin Road		380			Xinsheng Road	7	1	4	40	2	1	1	5	4	5	2	7	4	4	5	5	5	1	2	1	1	32	B0	3	1	1	7	1	1	2	2	1	1	21
16345	141500	2017	3	5	0	0	1			Daxin Road		380			Xinsheng Road	7	1	4	40	2	1	1	5	4	5	2	7	4	4	5	5	5	1	2	1	2	50	C0	2	1	1	7	1	1	3	2	2	1	21
16346	143800	2017	3	5	0	0	1			Nankan Road	¤@					7	1	4	50	2	1	1	4	4	5	2	7	1	1	1	4	4	1	2	4	1	36	B1	3	1	1	7	1	1	2	2	1	1	21
16347	143800	2017	3	5	0	0	1			Nankan Road	¤@					7	1	4	50	2	1	1	4	4	5	2	7	1	1	1	4	4	1	2	4	1	57	C0	2	1	1	7	1	1	3	2	2	1	21
16348	144000	2017	3	5	0	0	1			Nanshan Road	¤@			102		7	1	4	50	3	2	1	5	4	5	2	7	4	4	1	4	4	1	2	4	1	45	B0	3	1	1	7	1	1	2	2	1	1	21
16349	144000	2017	3	5	0	0	1			Nanshan Road	¤@			102		7	1	4	50	3	2	1	5	4	5	2	7	4	4	1	4	4	1	2	4	2	26	C0	2	1	1	7	1	1	3	2	2	1	21
16350	172000	2017	3	5	0	0	1			Nanzhu Road	¤G					6	2	4	50	2	1	1	4	4	5	2	7	4	4	2	5	5	1	2	4	1	34	C0	2	1	1	7	1	1	3	2	2	1	21
16351	172000	2017	3	5	0	0	1			Nanzhu Road	¤G					6	2	4	50	2	1	1	4	4	5	2	7	4	4	2	5	5	1	2	4	1	20	C0	2	1	1	7	1	1	3	2	2	1	21
16352	65000	2017	3	7	0	0	1			Dazhu Road					Nanzhu Road	7	1	4	50	2	1	1	5	4	5	2	7	2	1	2	5	5	1	3	1	1	31	C0	2	1	1	7	1	1	3	4	3	1	21
16353	65000	2017	3	7	0	0	1			Dazhu Road					Nanzhu Road	7	1	4	50	2	1	1	5	4	5	2	7	2	1	2	5	5	1	3	1	4	-1											1
16354	82500	2017	3	7	0	0	1			Dazhu Road						7	1	4	50	2	1	1	5	4	5	2	7	1	2	2	4	4	1	2	4	1	18	C0	2	1	1	7	1	1	3	2	2	1	21
16355	82500	2017	3	7	0	0	1			Dazhu Road						7	1	4	50	2	1	1	5	4	5	2	7	1	2	2	4	4	1	2	4	2	73	C0	2	1	1	7	1	1	3	2	2	1	21
18996	170000	2017	4	4	0	0	1	Shangxingli								8	1	6	15	2	2	1	5	4	5	2	7	4	4	4	4	4	1	3	1	1	40	C0	2	1	1	7	1	1	3	9	2	1	21
18997	170000	2017	4	4	0	0	1	Shangxingli								8	1	6	15	2	2	1	5	4	5	2	7	4	4	4	4	4	1	3	1	4	-1											1
18998	212000	2017	4	4	0	0	1			Haishan Road						7	3	3	50	3	2	1	5	4	5	2	7	4	4	4	4	5	1	2	4	1	48	C0	2	1	1	7	1	1	3	2	2	1	21
18999	212000	2017	4	4	0	0	1			Haishan Road						7	3	3	50	3	2	1	5	4	5	2	7	4	4	4	4	5	1	2	4	1	27	C0	2	1	1	7	1	1	3	2	2	1	21
19000	61500	2017	4	6	0	0	1	Haihuli								8	1	3	40	2	1	1	5	4	5	2	7	1	1	5	5	5	1	2	1	1	56	B0	3	3	4	7	1	1	1	2	1	1	21
19001	61500	2017	4	6	0	0	1	Haihuli								8	1	3	40	2	1	1	5	4	5	2	7	1	1	5	5	5	1	2	1	1	43	C0	2	3	4	7	1	4	3	2	2	1	21
19036	74500	2017	4	5	0	0	1			Shanlin Road	¤T			1022		6	1	4	50	3	2	1	4	4	5	2	7	4	4	2	5	5	1	2	4	1	51	B1	3	1	1	7	1	1	2	2	1	1	21
19037	74500	2017	4	5	0	0	1			Shanlin Road	¤T			1022		6	1	4	50	3	2	1	4	4	5	2	7	4	4	2	5	5	1	2	4	1	60	C0	2	1	1	7	1	1	3	2	2	1	21
19038	152000	2017	4	5	0	0	1									8	1	6	40	2	1	1	5	4	5	2	7	3	1	5	5	5	1	2	4	2	30	B0	3	1	1	7	1	1	2	2	1	1	21
19039	152000	2017	4	5	0	0	1									8	1	6	40	2	1	1	5	4	5	2	7	3	1	5	5	5	1	2	4	1	55	C0	2	1	1	7	1	1	3	2	2	1	21
19040	160800	2017	4	5	0	0	1									8	1	6	40	3	2	1	5	4	5	2	7	4	4	5	5	5	1	2	4	1	44	G0	3	4	1	7	1	4	5	2	1	1	21
19041	160800	2017	4	5	0	0	1									8	1	6	40	3	2	1	5	4	5	2	7	4	4	5	5	5	1	2	4	1	44	C0	2	1	1	7	1	1	3	2	2	1	21
19042	173400	2017	4	5	0	0	1									8	1	6	40	2	1	1	5	4	5	2	7	3	1	4	5	5	1	2	4	1	37	B0	3	1	1	7	1	3	5	2	3	1	21
19043	173400	2017	4	5	0	0	1									8	1	6	40	2	1	1	5	4	5	2	7	3	1	4	5	5	1	2	4	1	15	C0	2	1	1	7	1	2	5	2	3	1	21
19044	195500	2017	4	5	0	0	1									8	3	4	50	3	2	1	5	4	5	2	7	4	4	2	4	5	1	2	1	2	36	C0	3	1	1	7	1	1	3	2	3	1	21
19045	195500	2017	4	5	0	0	1									8	3	4	50	3	2	1	5	4	5	2	7	4	4	2	4	5	1	2	1	1	24	C0	2	1	1	7	1	1	3	2	3	1	21
19046	203500	2017	4	5	0	0	1									8	3	4	50	3	2	1	5	4	5	2	7	4	4	4	5	4	1	3	4	1	31	C0	2	1	1	7	2	3	5	2	3	1	21
19047	203500	2017	4	5	0	0	1									8	3	4	50	3	2	1	5	4	5	2	7	4	4	4	5	4	1	3	4	4	-1											1
19048	64000	2017	4	6	0	0	1									8	1	6	40	3	2	1	5	4	5	2	7	4	4	1	4	2	1	2	4	2	67	C0	2	1	1	7	1	1	3	2	2	1	21
19049	64000	2017	4	6	0	0	1									8	1	6	40	3	2	1	5	4	5	2	7	4	4	1	4	2	1	2	4	2	16	C0	2	1	1	7	1	2	5	2	2	1	21
19050	142800	2017	4	6	0	0	1			Daxin Road		380				8	1	6	50	2	1	1	5	4	5	2	7	2	1	2	4	4	1	2	1	1	58	B0	3	3	4	7	1	1	1	2	1	1	22
19051	142800	2017	4	6	0	0	1			Daxin Road		380				8	1	6	50	2	1	1	5	4	5	2	7	2	1	2	4	4	1	2	1	1	22	C0	2	3	4	7	1	1	3	2	2	1	22
19052	164100	2017	4	6	0	0	1			Nanzhu Road	¤G			61		8	1	6	50	3	2	1	5	4	5	2	7	4	4	2	4	5	1	2	4	1	63	C0	2	3	4	7	1	1	3	2	2	1	22
19053	164100	2017	4	6	0	0	1			Nanzhu Road	¤G			61		8	1	6	50	3	2	1	5	4	5	2	7	4	4	2	4	5	1	2	4	1	32	B0	3	3	4	7	1	1	2	2	1	1	22
19054	190500	2017	4	7	0	0	1			Nanchang Road		20			Nanchang Road	8	3	4	50	2	1	1	5	4	5	2	7	4	4	5	5	5	1	2	1	1	19	B0	3	1	1	7	1	1	2	2	1	1	21
19055	190500	2017	4	7	0	0	1			Nanchang Road		20			Nanchang Road	8	3	4	50	2	1	1	5	4	5	2	7	4	4	5	5	5	1	2	1	2	18	C0	2	1	1	7	1	1	3	2	2	1	21
19056	194600	2017	4	7	0	0	1			Zhongshan Road					Liufu Road	8	3	5	50	2	1	1	5	4	5	2	7	1	1	2	3	5	1	2	1	2	73	B0	3	1	1	7	1	1	2	2	1	1	21
19057	194600	2017	4	7	0	0	1			Zhongshan Road					Liufu Road	8	3	5	50	2	1	1	5	4	5	2	7	1	1	2	3	5	1	2	1	2	25	C0	2	1	1	7	1	1	3	2	2	1	21
19058	125700	2017	4	1	0	0	1			Fenghua Road						8	1	3	50	2	1	1	5	4	5	2	7	4	4	5	5	5	2	2	1	2	56	B0	3	1	1	7	1	1	2	2	1	1	21
19059	125700	2017	4	1	0	0	1			Fenghua Road						8	1	3	50	2	1	1	5	4	5	2	7	4	4	5	5	5	2	2	1	2	46	C0	2	1	1	7	1	1	3	2	2	1	21
19064	204400	2017	4	3	0	0	1			Changxing Road	¤G			41		8	3	4	50	3	2	1	5	4	5	2	7	4	4	4	5	4	1	1	4	1	26	C0	2	1	1	7	1	1	3	2	2	1	22
19065	204400	2017	4	3	0	0	1			Changxing Road	¤G			41		8	3	4	50	3	2	1	5	4	5	2	7	4	4	4	5	4	1	1	4	2	44	H0	2	4	5	8	2	8	5	10	3	1	22
19066	220000	2017	4	3	0	0	1			South Fook Street		186				8	3	5	40	3	2	1	5	4	5	2	7	4	4	5	5	5	2	2	1	2	41	B0	3	1	1	7	1	1	2	2	1	1	22
19067	220000	2017	4	3	0	0	1			South Fook Street		186				8	3	5	40	3	2	1	5	4	5	2	7	4	4	5	5	5	2	2	1	2	46	C0	2	1	1	7	1	1	3	2	2	1	22
19068	73900	2017	4	4	0	0	1			South Fook Street		255				8	1	5	50	2	2	1	5	4	5	2	7	1	1	4	5	5	1	2	1	1	27	C0	2	1	1	7	1	1	3	2	2	1	22
19069	73900	2017	4	4	0	0	1			South Fook Street		255				8	1	5	50	2	2	1	5	4	5	2	7	1	1	4	5	5	1	2	1	2	39	B1	3	1	1	7	1	1	2	2	1	1	22
19074	95200	2017	4	4	0	0	1			Dazhu Road				35		8	1	5	50	3	2	1	5	4	5	2	7	4	4	2	5	5	1	2	1	1	44	B1	3	1	1	6	1	1	2	2	3	1	10
19075	95200	2017	4	4	0	0	1			Dazhu Road				35		8	1	5	50	3	2	1	5	4	5	2	7	4	4	2	5	5	1	2	1	1	67	C0	2	1	1	7	1	1	3	2	3	1	22
19076	130000	2017	4	4	0	0	1			Nankan Road	¤G			529		7	1	4	50	3	2	1	5	4	5	2	7	4	4	1	4	4	1	2	4	1	28	B0	3	1	1	7	1	1	2	2	1	1	21
19077	130000	2017	4	4	0	0	1			Nankan Road	¤G			529		7	1	4	50	3	2	1	5	4	5	2	7	4	4	1	4	4	1	2	4	1	21	C0	2	1	1	7	1	1	3	2	2	1	21
19078	174000	2017	4	4	0	0	1			Guangming Road	¤G	143			Guangming Road	8	3	4	50	2	1	1	5	4	5	2	7	4	4	2	5	5	1	2	4	1	44	B1	3	1	1	7	1	1	2	2	1	1	22
19079	174000	2017	4	4	0	0	1			Guangming Road	¤G	143			Guangming Road	8	3	4	50	2	1	1	5	4	5	2	7	4	4	2	5	5	1	2	4	2	21	C0	2	1	1	7	1	1	3	2	2	1	22
19082	75000	2017	4	5	0	0	1			Guangfu Road				118		8	1	5	50	3	2	1	5	4	5	2	7	4	4	4	4	5	1	2	1	2	45	C0	2	3	4	7	1	1	3	2	2	1	22
19083	75000	2017	4	5	0	0	1			Guangfu Road				118		8	1	5	50	3	2	1	5	4	5	2	7	4	4	4	4	5	1	2	1	2	35	B0	3	3	4	7	1	1	2	2	1	1	22
19086	82300	2017	4	5	0	0	1			Daxin Road		938				7	1	4	50	2	1	1	5	4	5	2	7	1	1	2	5	5	1	2	4	1	40	B0	3	1	1	7	1	1	2	2	1	1	21
19087	82300	2017	4	5	0	0	1			Daxin Road		938				7	1	4	50	2	1	1	5	4	5	2	7	1	1	2	5	5	1	2	4	1	70	C0	2	1	1	7	1	1	3	2	2	1	21
19090	111100	2017	4	5	0	0	1									7	1	4	50	2	1	1	4	4	5	2	7	4	4	2	5	5	1	2	4	1	45	B1	3	1	1	7	1	1	2	2	1	1	21
19091	111100	2017	4	5	0	0	1									7	1	4	50	2	1	1	4	4	5	2	7	4	4	2	5	5	1	2	4	2	20	C0	2	1	1	7	1	1	3	2	2	1	21
19098	74300	2017	4	1	0	0	1			Phu Quoc Road	¤G			36		8	1	4	50	3	2	1	5	4	5	2	7	4	4	1	4	5	1	2	4	2	38	B0	3	1	1	7	1	1	2	2	1	1	22
19099	74300	2017	4	1	0	0	1			Phu Quoc Road	¤G			36		8	1	4	50	3	2	1	5	4	5	2	7	4	4	1	4	5	1	2	4	1	25	C0	2	1	1	7	1	1	3	2	2	1	22
19100	82500	2017	4	1	0	0	1			Liufu Road		151			Liufu Road	8	1	4	50	2	1	1	5	4	5	2	7	1	1	2	5	5	1	1	1	2	51	C0	2	1	1	7	1	1	3	2	2	1	22
19101	82500	2017	4	1	0	0	1			Liufu Road		151			Liufu Road	8	1	4	50	2	1	1	5	4	5	2	7	1	1	2	5	5	1	1	1	1	5	H0	2	4	5	8	2	8	5	10	3	1	22
19102	55000	2017	4	2	0	0	1			Wenzhong Lu	¤@				Wenxin Street	7	2	3	50	2	1	1	5	4	5	2	7	1	1	5	5	5	2	2	1	1	29	B1	2	1	1	7	1	1	2	2	1	1	21
19103	55000	2017	4	2	0	0	1			Wenzhong Lu	¤@				Wenxin Street	7	2	3	50	2	1	1	5	4	5	2	7	1	1	5	5	5	2	2	1	2	66	B0	2	1	1	7	1	1	2	2	1	1	21
19148	82500	2017	4	6	0	0	1			Dazhu North Road						7	1	6	50	3	2	1	4	4	5	2	7	4	4	2	4	5	1	2	1	1	16	C0	2	3	4	7	1	2	5	2	2	1	22
19149	82500	2017	4	6	0	0	1			Dazhu North Road						7	1	6	50	3	2	1	4	4	5	2	7	4	4	2	4	5	1	2	1	1	51	B0	2	3	4	7	1	1	1	2	1	1	22
19152	161000	2017	4	6	0	0	1			Wufu Liulu		56				8	1	3	50	2	1	1	5	4	5	2	7	4	4	5	5	5	2	2	1	1	36	C0	2	1	1	7	1	4	2	2	3	1	21
19153	161000	2017	4	6	0	0	1			Wufu Liulu		56				8	1	3	50	2	1	1	5	4	5	2	7	4	4	5	5	5	2	2	1	1	23	C0	2	1	1	7	1	1	3	2	3	1	21
19154	84300	2017	4	7	0	0	1			Dahua Street				98		8	1	3	50	3	2	1	5	4	5	2	7	4	4	2	4	5	1	3	1	1	26	C0	2	1	1	7	1	1	3	2	3	1	21
19155	84300	2017	4	7	0	0	1			Dahua Street				98		8	1	3	50	3	2	1	5	4	5	2	7	4	4	2	4	5	1	3	1	4	-1											1
19156	74100	2017	4	2	0	0	1			Zhongzheng Road					Nanshan Road	8	1	5	50	2	1	1	5	4	5	2	7	2	1	1	1	4	1	2	1	2	58	C0	2	1	1	7	1	1	3	2	2	1	21
19157	74100	2017	4	2	0	0	1			Zhongzheng Road					Nanshan Road	8	1	5	50	2	1	1	5	4	5	2	7	2	1	1	1	4	1	2	1	1	31	B0	3	1	1	7	1	1	2	2	1	1	21
19158	150500	2017	4	2	0	0	1									8	1	5	50	3	2	1	5	4	5	2	7	4	4	4	3	5	1	3	1	2	19	C0	2	1	1	7	1	1	3	2	2	1	18
19159	150500	2017	4	2	0	0	1									8	1	5	50	3	2	1	5	4	5	2	7	4	4	4	3	5	1	3	1	4	-1											1
19160	172400	2017	4	2	0	0	1									8	1	5	50	3	2	1	5	4	5	2	7	4	4	4	3	5	1	2	1	1	66	B1	3	1	1	7	1	1	2	2	1	1	9
19161	172400	2017	4	2	0	0	1									8	1	5	50	3	2	1	5	4	5	2	7	4	4	4	3	5	1	2	1	1	51	C0	2	1	1	7	1	1	3	2	2	1	9
19162	174100	2017	4	2	0	0	1									8	1	5	50	3	2	1	5	4	5	2	7	4	4	4	3	5	1	2	1	1	67	B0	3	1	1	7	1	1	2	2	1	1	5
19163	174100	2017	4	2	0	0	1									8	1	5	50	3	2	1	5	4	5	2	7	4	4	4	3	5	1	2	1	1	18	C0	2	1	1	7	1	3	5	2	2	1	18
19164	80500	2017	4	3	0	0	1									8	1	5	50	3	2	1	5	4	5	2	7	4	4	4	3	5	1	2	1	1	47	C0	2	1	1	7	1	1	3	2	2	1	5
19165	80500	2017	4	3	0	0	1									8	1	5	50	3	2	1	5	4	5	2	7	4	4	4	3	5	1	2	1	2	64	C0	2	1	1	7	1	3	5	2	2	1	19
19166	112600	2017	4	3	0	0	1									8	1	5	50	3	2	1	5	4	5	2	7	4	4	4	3	5	1	2	1	1	42	A1	3	1	1	7	1	1	1	2	1	1	10
19167	112600	2017	4	3	0	0	1									8	1	5	50	3	2	1	5	4	5	2	7	4	4	4	3	5	1	2	1	1	34	B1	2	1	1	7	1	1	2	2	1	1	10
19184	114400	2017	4	7	0	0	1			Nanshan Road	¤T			392		8	1	3	50	3	2	1	5	4	5	2	7	4	4	2	4	5	1	2	4	1	54	C0	2	1	1	7	1	1	3	2	3	1	21
19185	114400	2017	4	7	0	0	1			Nanshan Road	¤T			392		8	1	3	50	3	2	1	5	4	5	2	7	4	4	2	4	5	1	2	4	3	-1		4	3	4	7	1	7	5	11	3	2	22
19186	115800	2017	4	7	0	0	1									8	1	5	50	2	1	1	5	4	5	2	7	1	1	2	4	4	1	2	4	1	42	B0	3	1	1	7	1	1	2	2	1	1	21
19187	115800	2017	4	7	0	0	1									8	1	5	50	2	1	1	5	4	5	2	7	1	1	2	4	4	1	2	4	1	24	C0	2	1	1	7	1	1	3	2	2	1	21
19188	123000	2017	4	7	0	0	1									8	1	4	50	2	2	1	5	4	5	2	7	1	1	1	4	5	2	3	4	1	32	B0	2	1	1	7	1	1	2	2	1	1	21
19189	123000	2017	4	7	0	0	1									8	1	4	50	2	2	1	5	4	5	2	7	1	1	1	4	5	2	3	4	4	50											1
19190	130500	2017	4	7	0	0	1									8	1	4	50	3	2	1	5	4	1	2	7	4	4	2	4	5	1	2	1	1	40	B0	3	1	1	7	1	1	2	2	1	1	21
19191	130500	2017	4	7	0	0	1									8	1	4	50	3	2	1	5	4	1	2	7	4	4	2	4	5	1	2	1	1	19	C0	2	1	1	7	1	1	3	2	2	1	18
19192	165800	2017	4	7	0	0	1									8	1	4	50	2	1	1	5	4	5	2	7	1	1	1	4	5	2	2	1	1	22	C0	2	1	1	7	1	1	3	2	2	1	18
19193	165800	2017	4	7	0	0	1									8	1	4	50	2	1	1	5	4	5	2	7	1	1	1	4	5	2	2	1	1	62	B0	3	1	1	7	1	1	2	2	1	1	21
19194	92000	2017	4	1	0	0	1									8	1	4	50	2	2	1	5	4	5	2	7	1	1	1	4	5	2	2	1	1	60	B0	3	1	1	7	1	1	2	2	1	1	21
19195	92000	2017	4	1	0	0	1									8	1	4	50	2	2	1	5	4	5	2	7	1	1	1	4	5	2	2	1	1	30	C0	2	1	1	7	1	1	3	2	2	1	21
19196	163600	2017	4	1	0	0	1			Zhongzheng Road						8	1	4	50	2	1	1	5	4	5	2	7	1	1	1	4	5	1	2	1	1	33	B0	3	1	1	7	1	1	2	2	1	1	21
19197	163600	2017	4	1	0	0	1			Zhongzheng Road						8	1	4	50	2	1	1	5	4	5	2	7	1	1	1	4	5	1	2	1	1	32	C0	2	1	1	7	1	4	2	2	2	1	21
19198	141000	2017	4	3	0	0	1			Zhongxing Road						8	1	5	50	2	1	1	5	4	5	2	7	4	4	2	5	4	1	2	1	1	24	B0	3	1	1	7	1	1	2	2	1	1	22
19199	141000	2017	4	3	0	0	1			Zhongxing Road						8	1	5	50	2	1	1	5	4	5	2	7	4	4	2	5	4	1	2	1	1	61	C0	2	1	1	7	1	1	3	2	2	1	22
19200	171800	2017	4	3	0	0	1			Changxing Road	¤@				Tai Fung Street	7	2	5	50	2	1	1	5	4	5	2	7	4	4	2	5	4	1	2	1	1	32	B0	3	1	1	7	1	1	2	2	1	1	22
19201	171800	2017	4	3	0	0	1			Changxing Road	¤@				Tai Fung Street	7	2	5	50	2	1	1	5	4	5	2	7	4	4	2	5	4	1	2	1	1	41	C0	2	1	1	7	1	1	3	2	3	1	22
19202	143000	2017	4	4	0	0	1									7	1	4	50	3	2	1	5	4	5	2	7	4	4	1	4	4	1	2	4	1	55	B1	3	1	1	7	1	1	2	2	1	1	21
19203	143000	2017	4	4	0	0	1									7	1	4	50	3	2	1	5	4	5	2	7	4	4	1	4	4	1	2	4	2	68	C0	2	1	1	7	1	1	3	2	2	1	21
19228	81500	2017	4	6	0	0	1			Guangming Road	¤@					8	3	4	50	2	1	1	5	4	5	2	7	3	1	2	5	5	1	3	4	1	35	C0	2	1	1	7	1	1	3	2	2	1	22
19229	81500	2017	4	6	0	0	1			Guangming Road	¤@					8	3	4	50	2	1	1	5	4	5	2	7	3	1	2	5	5	1	3	4	4	-1											1
19230	193700	2017	4	7	0	0	1			Zhongzheng Road				78		8	3	5	50	3	2	1	5	4	5	2	7	4	4	1	5	5	2	1	7	2	43	H0	2	4	5	8	2	8	5	10	3	1	22
19231	193700	2017	4	7	0	0	1			Zhongzheng Road				78		8	3	5	50	3	2	1	5	4	5	2	7	4	4	1	5	5	2	1	7	1	20	C0	2	1	1	7	1	1	3	2	3	1	22
19232	223000	2017	4	7	0	0	1			Nanshan Road	¤G				Chang'an Road	8	3	5	50	2	1	1	5	4	5	2	7	1	1	1	5	5	1	2	1	1	56	B0	3	1	1	7	1	1	1	2	1	1	22
19233	223000	2017	4	7	0	0	1			Nanshan Road	¤G				Chang'an Road	8	3	5	50	2	1	1	5	4	5	2	7	1	1	1	5	5	1	2	1	1	19	C0	2	1	1	7	1	1	3	2	2	1	22
19234	192600	2017	4	1	0	0	1			Nanshan Road	¤@			64		8	3	5	50	2	2	1	5	4	5	2	7	4	4	1	5	4	2	2	1	1	25	B0	3	1	1	7	1	1	2	2	1	1	22
19235	192600	2017	4	1	0	0	1			Nanshan Road	¤@			64		8	3	5	50	2	2	1	5	4	5	2	7	4	4	1	5	4	2	2	1	1	28	C0	2	1	1	7	1	1	3	2	2	1	22
19236	133400	2017	4	2	0	0	1									8	1	5	50	2	1	1	5	4	5	2	7	4	4	2	5	5	1	2	4	2	20	C0	2	3	4	7	1	1	3	2	3	1	22
19237	133400	2017	4	2	0	0	1									8	1	5	50	2	1	1	5	4	5	2	7	4	4	2	5	5	1	2	4	1	20	B0	3	3	4	7	1	1	2	2	3	1	22
19238	135600	2017	4	3	0	0	1			oil line	¤@			82		8	1	5	40	3	2	1	5	4	5	2	7	4	4	2	5	5	1	2	1	1	32	B0	3	1	1	7	1	1	2	2	1	1	22
19239	135600	2017	4	3	0	0	1			oil line	¤@			82		8	1	5	40	3	2	1	5	4	5	2	7	4	4	2	5	5	1	2	1	2	37	C0	2	1	1	7	1	1	3	2	2	1	22
19240	143000	2017	4	3	0	0	1			Shangzhu Road					Shangzhu 3rd Street	8	1	5	50	2	1	1	5	4	5	2	7	4	4	4	5	5	1	2	1	2	25	C0	2	1	1	7	1	3	5	2	3	1	22
19241	143000	2017	4	3	0	0	1			Shangzhu Road					Shangzhu 3rd Street	8	1	5	50	2	1	1	5	4	5	2	7	4	4	4	5	5	1	2	1	2	42	C0	2	1	1	7	1	1	3	2	3	1	22
19242	171800	2017	4	3	0	0	1			Nanqing Road						7	2	5	50	2	2	1	5	4	5	2	7	4	4	1	5	4	1	2	1	1	32	F0	2	4	5	7	1	8	5	2	3	1	22
19243	171800	2017	4	3	0	0	1			Nanqing Road						7	2	5	50	2	2	1	5	4	5	2	7	4	4	1	5	4	1	2	1	1	20	C0	2	1	1	7	1	1	3	2	3	1	22
21152	65600	2017	4	2	0	0	1			Zhongxing Road		585				6	1	3	40	2	1	1	4	4	5	2	7	1	1	5	5	5	2	2	4	1	14	F0	2	4	5	7	1	8	5	2	3	1	15
21153	65600	2017	4	2	0	0	1			Zhongxing Road		585				6	1	3	40	2	1	1	4	4	5	2	7	1	1	5	5	5	2	2	4	2	25	B0	3	1	1	7	1	1	2	2	1	1	21
21154	90800	2017	4	2	0	0	1			Haishan Road	¤@			396		6	1	3	50	3	2	1	4	4	5	2	7	4	4	2	4	5	1	2	1	2	49	B1	2	1	1	7	1	1	2	2	1	1	21
21155	90800	2017	4	2	0	0	1			Haishan Road	¤@			396		6	1	3	50	3	2	1	4	4	5	2	7	4	4	2	4	5	1	2	1	1	52	B1	3	1	1	7	1	1	2	2	1	1	21
21156	162300	2017	4	2	0	0	1									6	1	4	50	2	1	1	4	4	5	2	7	2	1	2	2	5	2	2	1	1	35	C0	3	1	1	7	1	4	3	2	2	1	21
21157	162300	2017	4	2	0	0	1									6	1	4	50	2	1	1	4	4	5	2	7	2	1	2	2	5	2	2	1	1	18	C0	2	1	1	7	1	1	3	2	2	1	16
21158	182000	2017	4	4	0	0	1									8	1	5	50	2	1	1	5	4	5	2	7	2	1	1	4	5	1	1	1	2	18	B0	3	1	1	7	1	1	2	2	1	1	21
21159	182000	2017	4	4	0	0	1									8	1	5	50	2	1	1	5	4	5	2	7	2	1	1	4	5	1	1	1	1	18	H0	2	1	1	8	2	8	5	2	3	1	21
21160	74300	2017	4	5	0	0	1									8	1	5	50	3	2	1	5	4	5	2	7	2	1	4	3	4	1	2	1	1	36	B0	3	1	1	7	1	1	2	2	1	1	5
21161	74300	2017	4	5	0	0	1									8	1	5	50	3	2	1	5	4	5	2	7	2	1	4	3	4	1	2	1	1	25	C0	2	1	1	7	1	1	3	2	2	1	5
21162	84700	2017	4	5	0	0	1									8	1	5	50	3	2	1	5	4	5	2	7	2	1	4	3	4	1	2	1	1	67	B0	3	1	1	7	1	1	2	2	1	1	8
21163	84700	2017	4	5	0	0	1									8	1	5	50	3	2	1	5	4	5	2	7	2	1	4	3	4	1	2	1	2	19	C0	2	1	1	7	1	1	3	2	2	1	18
21164	175000	2017	4	5	0	0	1			Renai Road	¤@			26		8	3	6	50	3	2	1	5	4	5	2	7	4	4	2	4	4	2	2	1	1	24	B0	3	3	4	7	1	1	2	2	1	1	22
21165	175000	2017	4	5	0	0	1			Renai Road	¤@			26		8	3	6	50	3	2	1	5	4	5	2	7	4	4	2	4	4	2	2	1	2	59	C0	2	3	4	7	1	1	3	2	2	1	22
21166	121000	2017	4	1	0	0	1			Zhongxing Road		585		139		8	1	6	40	3	2	1	5	4	5	2	7	4	4	5	4	5	1	2	4	1	55	A1	3	3	4	7	1	1	1	2	1	1	22
21167	121000	2017	4	1	0	0	1			Zhongxing Road		585		139		8	1	6	40	3	2	1	5	4	5	2	7	4	4	5	4	5	1	2	4	2	34	C0	2	3	4	7	1	1	3	2	2	1	22
21182	130000	2017	4	3	0	0	1			Haihu North Road		6				8	1	4	50	2	1	1	5	4	5	2	7	1	1	2	5	5	1	2	1	2	37	C0	2	1	1	7	1	1	3	2	2	1	21
21183	130000	2017	4	3	0	0	1			Haihu North Road		6				8	1	4	50	2	1	1	5	4	5	2	7	1	1	2	5	5	1	2	1	2	42	B0	3	1	1	7	1	1	2	2	1	1	21
21184	154800	2017	4	3	0	0	1			Chang'an Road	¤@				oil line	8	1	4	40	2	1	1	5	4	5	2	7	4	4	2	5	5	1	2	1	1	22	C0	2	1	1	7	1	1	3	2	2	1	21
21185	154800	2017	4	3	0	0	1			Chang'an Road	¤@				oil line	8	1	4	40	2	1	1	5	4	5	2	7	4	4	2	5	5	1	2	1	1	19	C0	2	1	1	7	1	3	5	2	2	1	21
21186	63400	2017	4	4	0	0	1			Dazhu Road		1		12		8	1	6	40	3	2	1	5	4	5	2	7	4	4	5	5	5	2	2	1	2	45	B0	3	1	1	7	1	1	2	2	1	1	21
21187	63400	2017	4	4	0	0	1			Dazhu Road		1		12		8	1	6	40	3	2	1	5	4	5	2	7	4	4	5	5	5	2	2	1	1	47	C0	2	1	1	7	1	3	5	2	2	1	21
21188	72300	2017	4	4	0	0	1									8	1	4	50	2	1	1	5	4	5	2	7	4	4	2	5	5	1	2	1	2	27	C0	2	1	1	7	1	1	3	2	2	1	21
21189	72300	2017	4	4	0	0	1									8	1	4	50	2	1	1	5	4	5	2	7	4	4	2	5	5	1	2	1	1	35	B0	3	1	1	7	1	1	2	2	1	1	21
21190	154500	2017	4	4	0	0	1			Nankan Road	¤G			50		6	1	5	50	3	2	1	4	4	5	2	7	4	4	1	4	5	1	2	1	1	35	B0	3	3	4	7	1	1	1	2	1	1	22
21191	154500	2017	4	4	0	0	1			Nankan Road	¤G			50		6	1	5	50	3	2	1	4	4	5	2	7	4	4	1	4	5	1	2	1	2	35	C0	2	1	4	7	1	1	3	2	2	1	22
21192	114500	2017	4	5	0	0	1									8	1	5	50	3	2	1	5	4	5	2	7	2	1	4	3	4	1	2	1	1	22	E0	3	1	1	7	1	1	2	2	1	1	23
21193	114500	2017	4	5	0	0	1									8	1	5	50	3	2	1	5	4	5	2	7	2	1	4	3	4	1	2	1	1	49	C0	2	1	1	7	1	1	3	2	2	1	5
21194	183300	2017	4	7	0	0	1									8	3	3	50	3	2	1	5	4	5	2	7	4	4	4	4	5	1	3	4	1	15	F0	2	4	1	7	1	8	5	2	3	1	15
21195	183300	2017	4	7	0	0	1									8	3	3	50	3	2	1	5	4	5	2	7	4	4	4	4	5	1	3	4	4	-1											1
21196	201000	2017	4	7	0	0	1									8	3	4	50	3	2	1	5	4	5	2	7	4	4	4	5	5	1	2	1	1	46	C0	2	1	1	7	1	6	5	2	2	1	21
21197	201000	2017	4	7	0	0	1									8	3	4	50	3	2	1	5	4	5	2	7	4	4	4	5	5	1	2	1	1	53	B0	3	1	1	7	1	1	2	2	1	1	21
21198	164900	2017	4	1	0	0	1			Nanzhu Road	¤@					8	1	6	50	2	1	1	5	4	5	2	7	2	1	2	4	4	1	2	1	1	29	B0	3	3	4	7	1	1	2	2	1	1	22
21199	164900	2017	4	1	0	0	1			Nanzhu Road	¤@					8	1	6	50	2	1	1	5	4	5	2	7	2	1	2	4	4	1	2	1	2	27	C0	2	3	4	7	1	1	3	2	2	1	22
21200	181000	2017	4	1	0	0	1									8	2	4	50	3	2	1	5	4	5	2	7	4	4	2	5	5	1	2	1	1	56	B0	3	1	1	7	1	1	2	2	1	1	21
21201	181000	2017	4	1	0	0	1									8	2	4	50	3	2	1	5	4	5	2	7	4	4	2	5	5	1	2	1	2	64	C0	2	1	1	7	1	1	3	2	2	1	19
21202	190000	2017	4	1	0	0	1	Zhongfuli								8	3	4	50	3	2	1	5	4	5	2	7	4	4	4	5	5	1	1	1	2	34	C0	2	1	1	7	1	1	3	2	2	1	21
21203	190000	2017	4	1	0	0	1	Zhongfuli								8	3	4	50	3	2	1	5	4	5	2	7	4	4	4	5	5	1	1	1	1	51	H0	2	4	5	8	2	8	5	10	3	1	21
21204	184800	2017	4	2	0	0	1			Nanqing Road					Bagu Road	8	3	3	60	2	1	1	5	4	5	2	7	1	1	1	4	1	1	2	1	1	37	B0	3	1	1	7	1	1	2	2	1	1	21
21205	184800	2017	4	2	0	0	1			Nanqing Road					Bagu Road	8	3	3	60	2	1	1	5	4	5	2	7	1	1	1	4	1	1	2	1	1	28	C0	2	1	1	7	1	1	3	2	2	1	21
21206	155500	2017	4	3	0	0	1									8	1	3	60	2	2	1	5	4	5	2	7	1	1	1	3	1	1	2	1	1	35	B1	3	3	4	7	1	1	2	2	1	1	22
21207	155500	2017	4	3	0	0	1									8	1	3	60	2	2	1	5	4	5	2	7	1	1	1	3	1	1	2	1	1	35	A1	2	3	4	7	1	1	1	2	1	1	22
21208	180400	2017	4	3	0	0	1									8	3	5	40	3	2	1	5	4	5	2	7	4	4	4	3	5	1	2	1	1	44	B0	3	1	1	7	1	1	2	2	1	1	9
21209	180400	2017	4	3	0	0	1									8	3	5	40	3	2	1	5	4	5	2	7	4	4	4	3	5	1	2	1	1	61	C0	2	1	1	7	1	1	3	2	2	1	9
21210	221500	2017	4	3	0	0	1									8	3	5	50	3	2	1	5	4	5	2	7	4	4	4	3	4	1	2	1	2	44	B0	3	1	1	7	1	1	2	2	1	1	5
21211	221500	2017	4	3	0	0	1									8	3	5	50	3	2	1	5	4	5	2	7	4	4	4	3	4	1	2	1	1	28	C0	2	1	1	7	1	1	3	2	2	1	5
21212	72500	2017	4	2	0	0	1			Nanchang Road					Namshun Sixth Street	6	1	5	40	2	1	1	4	4	5	2	7	2	1	2	5	5	1	2	1	2	43	C0	2	1	1	7	1	1	3	2	2	1	22
21213	72500	2017	4	2	0	0	1			Nanchang Road					Namshun Sixth Street	6	1	5	40	2	1	1	4	4	5	2	7	2	1	2	5	5	1	2	1	1	30	B0	3	1	1	7	1	1	2	2	1	1	22
21214	73500	2017	4	2	0	0	1			Nanchang Road		20			Nanchang Road	6	1	5	40	2	1	1	4	4	5	2	7	4	4	2	5	5	1	2	1	2	49	C0	2	1	1	7	1	1	3	2	2	1	22
21215	73500	2017	4	2	0	0	1			Nanchang Road		20			Nanchang Road	6	1	5	40	2	1	1	4	4	5	2	7	4	4	2	5	5	1	2	1	1	35	B0	3	1	1	7	1	1	2	2	1	1	22
21216	185200	2017	4	3	0	0	1			Renai Road	¤@	508				8	3	4	50	3	2	1	5	4	5	2	7	4	4	4	4	5	1	2	1	1	29	B0	3	3	4	7	1	1	2	2	1	1	22
21217	185200	2017	4	3	0	0	1			Renai Road	¤@	508				8	3	4	50	3	2	1	5	4	5	2	7	4	4	4	4	5	1	2	1	2	33	C0	2	3	4	7	1	1	3	2	2	1	22
21218	125300	2017	4	5	0	0	1			Wenzhong Lu	¤@				Section 1 of Longshou Street	8	1	5	50	2	1	1	5	4	5	2	7	2	1	1	2	5	2	2	1	1	50	C0	2	1	1	7	1	1	3	2	2	1	22
21219	125300	2017	4	5	0	0	1			Wenzhong Lu	¤@				Section 1 of Longshou Street	8	1	5	50	2	1	1	5	4	5	2	7	2	1	1	2	5	2	2	1	1	34	B1	3	1	1	7	1	1	2	2	1	1	22
21220	100800	2017	4	6	0	0	1			Daxin Road				17		8	1	5	50	3	2	1	5	4	5	2	7	4	4	2	5	5	1	2	1	1	37	B0	3	1	1	7	1	3	5	2	1	1	22
21221	100800	2017	4	6	0	0	1			Daxin Road				17		8	1	5	50	3	2	1	5	4	5	2	7	4	4	2	5	5	1	2	1	2	39	C0	2	1	1	7	1	1	3	2	2	1	22
21222	200000	2017	4	1	0	0	1									8	3	5	40	3	2	1	5	4	5	2	7	4	4	2	3	5	1	2	1	1	60	A1	3	1	1	7	1	1	1	11	3	2	22
21223	200000	2017	4	1	0	0	1									8	3	5	40	3	2	1	5	4	5	2	7	4	4	2	3	5	1	2	1	1	47	B1	2	1	1	7	1	1	1	2	1	1	22
21224	84900	2017	4	2	0	0	1			Wenzhong Lu	¤@				Section 1 of Longshou Street	8	1	3	50	2	1	1	5	4	5	2	7	1	1	2	3	4	1	2	1	2	19	C0	2	1	1	7	1	1	3	2	2	1	21
21225	84900	2017	4	2	0	0	1			Wenzhong Lu	¤@				Section 1 of Longshou Street	8	1	3	50	2	1	1	5	4	5	2	7	1	1	2	3	4	1	2	1	1	36	B0	3	1	1	7	1	1	2	2	1	1	21
21226	101200	2017	4	2	0	0	1			Dazhu Road		269				8	1	5	50	3	2	1	5	4	5	2	7	4	4	2	4	5	1	2	1	2	70	C0	2	3	4	7	1	3	5	2	2	1	22
21227	101200	2017	4	2	0	0	1			Dazhu Road		269				8	1	5	50	3	2	1	5	4	5	2	7	4	4	2	4	5	1	2	1	1	56	B0	3	3	4	7	1	1	1	2	1	1	22
21228	161600	2017	4	3	0	0	1			Zhongzheng Road						7	1	3	50	2	1	1	5	4	5	2	7	1	1	5	5	5	2	2	1	1	25	B0	3	1	1	7	1	1	2	2	1	1	21
21229	161600	2017	4	3	0	0	1			Zhongzheng Road						7	1	3	50	2	1	1	5	4	5	2	7	1	1	5	5	5	2	2	1	2	38	C0	2	1	1	7	1	1	3	2	2	1	21
21230	62400	2017	4	4	0	0	1			Zhongzheng Road					Zhongxiao East Road	8	1	3	50	2	1	1	5	4	5	2	7	1	1	5	5	5	2	2	1	1	28	C0	2	1	1	7	1	3	5	2	2	1	21
21231	62400	2017	4	4	0	0	1			Zhongzheng Road					Zhongxiao East Road	8	1	3	50	2	1	1	5	4	5	2	7	1	1	5	5	5	2	2	1	1	34	B0	3	1	1	7	1	1	2	2	1	1	21
21232	44500	2017	4	6	0	0	1									7	3	6	40	2	1	1	5	4	5	2	7	3	1	1	2	4	1	2	4	1	35	B0	3	1	1	7	1	1	1	2	1	1	21
21233	44500	2017	4	6	0	0	1									7	3	6	40	2	1	1	5	4	5	2	7	3	1	1	2	4	1	2	4	2	26	C0	2	1	1	7	1	1	3	2	2	1	21
21234	73000	2017	4	6	0	0	1	Hongzhuli								6	1	6	40	3	2	1	4	4	5	2	7	4	4	4	4	5	1	2	1	1	39	B0	2	1	1	7	1	1	2	2	1	1	4
21235	73000	2017	4	6	0	0	1	Hongzhuli								6	1	6	40	3	2	1	4	4	5	2	7	4	4	4	4	5	1	2	1	1	46	B0	3	1	1	7	1	3	5	2	1	1	21
21236	142300	2017	4	6	0	0	1									7	1	5	50	3	2	1	5	4	5	2	7	4	4	4	3	5	1	2	1	1	60	B0	3	1	1	7	1	1	2	2	1	1	5
21237	142300	2017	4	6	0	0	1									7	1	5	50	3	2	1	5	4	5	2	7	4	4	4	3	5	1	2	1	1	25	C0	2	1	1	7	1	1	3	2	2	1	5
21238	150000	2017	4	6	0	0	1									6	1	6	40	2	1	1	4	4	5	2	7	4	4	2	5	5	1	2	1	1	45	B1	3	1	1	7	1	1	2	4	1	1	21
21239	150000	2017	4	6	0	0	1									6	1	6	40	2	1	1	4	4	5	2	7	4	4	2	5	5	1	2	1	2	48	C0	2	1	1	7	1	1	3	2	2	1	21
21240	103000	2017	4	1	0	0	1									8	1	6	40	3	2	1	5	4	5	2	7	4	4	4	4	5	1	2	4	1	62	B0	3	1	1	7	1	1	2	2	1	1	21
21241	103000	2017	4	1	0	0	1									8	1	6	40	3	2	1	5	4	5	2	7	4	4	4	4	5	1	2	4	2	60	C0	2	1	1	7	1	1	3	2	2	1	21
21242	232000	2017	4	6	0	0	1			Nanzhu Road	¤G			9		8	3	4	50	3	2	1	5	4	1	2	7	4	4	2	5	5	1	3	4	2	21	C0	2	1	1	7	1	1	3	2	2	1	22
21243	232000	2017	4	6	0	0	1			Nanzhu Road	¤G			9		8	3	4	50	3	2	1	5	4	1	2	7	4	4	2	5	5	1	3	4	4	-1											1
21244	73500	2017	4	4	0	0	1			Taoyuan Street					Guangfu Road	8	1	3	50	2	1	1	5	4	4	2	7	4	4	5	5	5	2	2	1	2	44	B0	3	1	1	7	1	1	2	2	1	1	21
21245	73500	2017	4	4	0	0	1			Taoyuan Street					Guangfu Road	8	1	3	50	2	1	1	5	4	4	2	7	4	4	5	5	5	2	2	1	1	28	C0	2	1	1	7	1	1	3	2	2	1	21
21246	83000	2017	4	4	0	0	1			Nanshan North Road				100		8	1	3	50	3	2	1	5	4	5	2	7	4	4	2	4	5	1	2	1	1	36	C0	2	1	1	7	1	1	3	2	3	1	21
21247	83000	2017	4	4	0	0	1			Nanshan North Road				100		8	1	3	50	3	2	1	5	4	5	2	7	4	4	2	4	5	1	2	1	2	35	C0	2	1	1	7	1	4	2	2	3	1	21
21248	122200	2017	4	4	0	0	1									8	1	4	50	2	1	1	5	4	3	2	7	4	4	2	5	5	1	2	1	1	48	B0	3	1	1	7	1	1	2	2	1	1	21
21249	122200	2017	4	4	0	0	1									8	1	4	50	2	1	1	5	4	3	2	7	4	4	2	5	5	1	2	1	1	28	C0	2	1	1	7	1	3	5	2	2	1	21
21250	143800	2017	4	4	0	0	1									8	1	4	50	2	1	1	5	4	5	2	7	4	4	2	5	4	1	2	1	2	31	B0	3	1	1	7	1	1	2	2	1	1	21
21251	143800	2017	4	4	0	0	1									8	1	4	50	2	1	1	5	4	5	2	7	4	4	2	5	4	1	2	1	1	76	C0	2	1	1	7	1	3	5	2	2	1	21
21252	162500	2017	4	4	0	0	1									8	1	4	50	2	1	1	5	4	5	2	7	4	4	2	5	4	1	2	1	2	18	C0	2	1	1	7	1	1	3	2	2	1	16
21253	162500	2017	4	4	0	0	1									8	1	4	50	2	1	1	5	4	5	2	7	4	4	2	5	4	1	2	1	2	58	B0	3	1	1	7	1	1	2	2	1	1	21
21254	170400	2017	4	4	0	0	1									8	1	4	50	2	1	1	5	4	5	2	7	1	1	2	5	5	1	2	1	1	62	C0	2	1	1	7	1	1	3	2	2	1	21
21255	170400	2017	4	4	0	0	1									8	1	4	50	2	1	1	5	4	5	2	7	1	1	2	5	5	1	2	1	1	47	A4	3	1	1	7	1	1	1	2	1	1	21
21256	91300	2017	4	5	0	0	1									8	1	4	50	2	1	1	5	4	5	1	3	4	4	2	5	5	1	2	1	2	56	B0	3	1	1	7	1	1	2	2	1	1	19
21257	91300	2017	4	5	0	0	1									8	1	4	50	2	1	1	5	4	5	1	3	4	4	2	5	5	1	2	1	2	25	C0	2	1	1	7	1	3	5	2	2	1	21
21258	81000	2017	4	2	0	0	1									7	1	4	50	3	2	1	5	4	5	2	7	4	4	4	4	4	1	2	1	1	35	B0	3	1	1	7	1	1	2	5	1	1	21
21259	81000	2017	4	2	0	0	1									7	1	4	50	3	2	1	5	4	5	2	7	4	4	4	4	4	1	2	1	1	61	C0	2	1	1	7	1	1	3	2	2	1	21
21260	180100	2017	4	2	0	0	1			Daxin Road					Dazhu Road	8	3	3	50	2	1	1	5	4	5	2	7	1	1	5	5	5	2	2	1	2	28	C0	2	1	1	7	1	1	3	2	3	1	21
21261	180100	2017	4	2	0	0	1			Daxin Road					Dazhu Road	8	3	3	50	2	1	1	5	4	5	2	7	1	1	5	5	5	2	2	1	1	25	B0	3	1	1	7	1	1	2	2	3	1	21
21262	191700	2017	4	2	0	0	1			Changxing Road	¤@			32		8	3	3	50	3	2	1	5	4	5	2	7	4	4	4	4	4	1	3	4	1	51	C0	2	1	1	7	1	1	3	2	3	1	21
21263	191700	2017	4	2	0	0	1			Changxing Road	¤@			32		8	3	3	50	3	2	1	5	4	5	2	7	4	4	4	4	4	1	3	4	4	-1											1
21264	191900	2017	4	2	0	0	1			Nanzhu Road	¤T				Phu Quoc Road	8	3	3	50	2	1	1	5	4	5	2	7	1	1	5	5	5	2	2	1	1	25	B0	3	1	1	7	1	3	5	2	3	1	21
21265	191900	2017	4	2	0	0	1			Nanzhu Road	¤T				Phu Quoc Road	8	3	3	50	2	1	1	5	4	5	2	7	1	1	5	5	5	2	2	1	1	51	C0	2	1	1	7	1	1	3	2	3	1	21
21266	80800	2017	4	3	0	0	1									8	1	6	40	2	1	5	5	4	5	2	7	4	4	5	5	5	2	2	4	1	41	B0	3	1	1	7	1	1	1	2	1	1	21
21267	80800	2017	4	3	0	0	1									8	1	6	40	2	1	5	5	4	5	2	7	4	4	5	5	5	2	2	4	2	26	C0	2	1	1	7	1	1	3	2	2	1	21
21268	173200	2017	4	3	0	0	1			Shanlin Road	¤G			133		6	1	6	50	3	2	1	4	4	5	2	7	4	4	2	4	5	1	2	4	3	-1		3	3	4	7	1	7	5	11	3	2	22
21269	173200	2017	4	3	0	0	1			Shanlin Road	¤G			133		6	1	6	50	3	2	1	4	4	5	2	7	4	4	2	4	5	1	2	4	1	21	C0	2	3	4	7	1	1	3	2	2	1	22
21270	170000	2017	4	4	0	0	1									6	1	5	40	2	1	1	4	4	5	2	7	1	1	1	3	4	1	2	1	1	23	F0	2	4	1	7	1	8	5	2	3	1	22
21271	170000	2017	4	4	0	0	1									6	1	5	40	2	1	1	4	4	5	2	7	1	1	1	3	4	1	2	1	1	34	B1	3	1	1	7	1	1	2	2	1	1	21
21272	132000	2017	4	5	0	0	1			Zhongxing Road		100			Zhongxing Road	8	1	5	50	2	1	1	5	4	5	2	7	4	4	2	5	4	1	2	1	1	39	B0	3	1	1	7	1	1	2	2	1	1	22
21273	132000	2017	4	5	0	0	1			Zhongxing Road		100			Zhongxing Road	8	1	5	50	2	1	1	5	4	5	2	7	4	4	2	5	4	1	2	1	1	60	C0	2	1	1	7	1	3	5	2	2	1	22
21274	141400	2017	4	2	0	0	1			Daxin Road		814			Xinsheng Road	8	1	4	40	2	1	1	5	4	5	2	7	4	4	5	5	5	2	2	1	1	26	B0	3	1	1	7	1	1	2	2	1	1	22
21275	141400	2017	4	2	0	0	1			Daxin Road		814			Xinsheng Road	8	1	4	40	2	1	1	5	4	5	2	7	4	4	5	5	5	2	2	1	2	22	C0	2	1	1	7	1	1	3	2	2	1	22
21276	141500	2017	4	2	0	0	1			Nanshan Road					Chang'an Road	8	1	4	50	2	1	1	5	4	5	2	7	1	1	1	2	5	1	3	4	1	22	C0	2	1	1	7	1	1	3	2	2	1	22
21277	141500	2017	4	2	0	0	1			Nanshan Road					Chang'an Road	8	1	4	50	2	1	1	5	4	5	2	7	1	1	1	2	5	1	3	4	4	-1											1
21278	172600	2017	4	2	0	0	1			Haishan Road						8	1	4	50	2	1	1	5	4	5	2	7	4	4	2	5	5	1	2	1	2	35	B0	3	1	1	7	1	1	2	2	1	1	22
21279	172600	2017	4	2	0	0	1			Haishan Road						8	1	4	50	2	1	1	5	4	5	2	7	4	4	2	5	5	1	2	1	1	53	C0	2	1	1	7	1	1	3	2	2	1	22
21280	173500	2017	4	2	0	0	1			Nanqing Road					Dazhu North Road	8	1	4	50	2	1	1	5	4	5	2	7	1	1	1	4	4	1	3	4	2	23	C0	2	1	1	7	1	1	3	2	2	1	22
21281	173500	2017	4	2	0	0	1			Nanqing Road					Dazhu North Road	8	1	4	50	2	1	1	5	4	5	2	7	1	1	1	4	4	1	3	4	4	-1											1
21282	183600	2017	4	4	0	0	1			Nanzhu Road	¤­				Dazhu Road	8	3	5	50	2	1	1	5	4	5	2	7	2	1	2	2	5	1	2	1	2	55	C0	2	1	1	7	1	1	3	2	2	1	22
21283	183600	2017	4	4	0	0	1			Nanzhu Road	¤­				Dazhu Road	8	3	5	50	2	1	1	5	4	5	2	7	2	1	2	2	5	1	2	1	2	27	B0	3	1	1	7	1	1	2	2	1	1	22
21284	233000	2017	4	4	0	0	1			Nanzhu Road	¤T	98			Nanzhu Road	8	4	5	50	2	2	1	5	4	5	2	7	4	4	4	5	5	1	2	1	1	36	C0	2	1	1	7	1	1	3	2	3	1	22
21285	233000	2017	4	4	0	0	1			Nanzhu Road	¤T	98			Nanzhu Road	8	4	5	50	2	2	1	5	4	5	2	7	4	4	4	5	5	1	2	1	1	45	B0	3	1	1	7	1	1	1	2	1	1	22
21286	155300	2017	4	7	0	0	1			Dazhu Road				367		8	1	5	50	3	2	1	5	4	5	2	7	4	4	2	5	5	1	1	7	2	81	H0	2	4	5	8	2	8	5	10	3	1	22
21287	155300	2017	4	7	0	0	1			Dazhu Road				367		8	1	5	50	3	2	1	5	4	5	2	7	4	4	2	5	5	1	1	7	1	55	C0	3	1	1	7	1	1	3	9	2	1	22
21288	55600	2017	4	2	0	0	1			Nankan Road	¤G	142				8	1	5	50	2	1	1	5	2	5	2	7	4	4	5	5	5	2	2	1	1	69	C0	2	1	1	7	1	1	3	2	2	1	8
21289	55600	2017	4	2	0	0	1			Nankan Road	¤G	142				8	1	5	50	2	1	1	5	2	5	2	7	4	4	5	5	5	2	2	1	1	27	B0	3	1	1	7	1	1	2	2	1	1	8
21290	232100	2017	4	3	0	0	1									8	3	4	50	2	1	1	5	4	5	2	7	2	1	1	4	5	2	2	1	1	19	C0	2	1	1	7	1	3	5	2	2	1	18
21291	232100	2017	4	3	0	0	1									8	3	4	50	2	1	1	5	4	5	2	7	2	1	1	4	5	2	2	1	1	27	C0	2	1	1	7	1	1	3	2	2	1	21
21292	3800	2017	4	4	0	0	1									7	3	4	50	3	2	1	5	4	5	2	7	4	4	4	5	5	1	2	1	1	40	C0	2	1	1	7	1	1	3	2	2	1	21
21293	3800	2017	4	4	0	0	1									7	3	4	50	3	2	1	5	4	5	2	7	4	4	4	5	5	1	2	1	1	18	C0	2	1	1	7	1	1	3	2	2	1	16
21294	184600	2017	4	4	0	0	1			Daxin Road				172		6	3	4	50	3	2	1	4	4	5	2	7	4	4	2	4	5	1	2	1	2	19	C0	3	1	1	7	1	1	3	2	2	1	21
21295	184600	2017	4	4	0	0	1			Daxin Road				172		6	3	4	50	3	2	1	4	4	5	2	7	4	4	2	4	5	1	2	1	1	57	C0	2	1	1	7	1	1	3	2	2	1	21
21296	181000	2017	4	5	0	0	1									8	1	5	50	3	2	1	5	4	5	2	7	2	1	4	3	4	1	2	1	2	35	B0	3	1	1	7	1	1	2	2	1	1	5
21297	181000	2017	4	5	0	0	1									8	1	5	50	3	2	1	5	4	5	2	7	2	1	4	3	4	1	2	1	1	40	C0	2	1	1	7	1	1	3	2	2	1	9
21298	184200	2017	4	5	0	0	1									8	3	5	40	3	2	1	5	3	5	2	7	4	4	4	3	5	1	3	1	2	27	C0	2	1	1	7	1	1	3	2	2	1	5
21299	184200	2017	4	5	0	0	1									8	3	5	40	3	2	1	5	3	5	2	7	4	4	4	3	5	1	3	1	4	-1											1
21300	124500	2017	4	6	0	0	1			Dahua Street		300				8	1	5	40	3	2	1	5	4	5	2	7	4	4	1	5	5	1	2	1	2	44	C0	2	1	1	7	1	1	3	6	2	1	21
21301	124500	2017	4	6	0	0	1			Dahua Street		300				8	1	5	40	3	2	1	5	4	5	2	7	4	4	1	5	5	1	2	1	2	29	B0	4	3	4	7	1	7	5	11	1	1	21
21302	205000	2017	4	2	0	0	1			Dazhu Road					Shangzhu 3rd Street	6	3	4	50	2	1	1	4	4	5	2	7	1	1	2	4	4	1	2	4	1	19	C0	2	1	1	7	1	1	3	2	2	1	21
21303	205000	2017	4	2	0	0	1			Dazhu Road					Shangzhu 3rd Street	6	3	4	50	2	1	1	4	4	5	2	7	1	1	2	4	4	1	2	4	2	33	C0	2	1	1	7	1	1	3	2	2	1	21
21304	221100	2017	4	2	0	0	1			Fenghua Road						6	3	5	50	2	1	1	4	4	5	2	7	1	1	2	5	5	1	2	1	1	48	B0	3	1	1	7	1	1	2	2	1	1	22
21305	221100	2017	4	2	0	0	1			Fenghua Road						6	3	5	50	2	1	1	4	4	5	2	7	1	1	2	5	5	1	2	1	1	22	C0	2	1	1	7	1	1	3	2	2	1	22
21306	183000	2017	4	3	0	0	1									7	3	4	50	2	1	1	5	4	5	2	7	1	1	2	4	4	1	2	1	1	34	B0	3	1	1	7	1	1	2	2	1	1	21
21307	183000	2017	4	3	0	0	1									7	3	4	50	2	1	1	5	4	5	2	7	1	1	2	4	4	1	2	1	2	24	C0	2	1	1	7	1	1	3	2	2	1	21
21308	120800	2017	4	6	0	0	1					®ü¹ç	7			8	1	5	50	2	1	1	5	4	5	2	7	4	4	5	5	5	1	2	1	2	41	B0	3	1	1	7	1	1	2	3	3	1	22
21309	120800	2017	4	6	0	0	1					®ü¹ç	7			8	1	5	50	2	1	1	5	4	5	2	7	4	4	5	5	5	1	2	1	2	37	C0	2	1	1	7	1	1	3	2	3	1	22
21310	143900	2017	4	6	0	0	1			Nankan Road					Nanshan Road	7	1	4	50	2	1	1	5	4	5	2	7	2	1	2	5	5	1	2	1	2	32	C0	2	1	1	7	1	1	3	2	2	1	21
21311	143900	2017	4	6	0	0	1			Nankan Road					Nanshan Road	7	1	4	50	2	1	1	5	4	5	2	7	2	1	2	5	5	1	2	1	1	42	B0	3	1	1	7	1	1	2	2	1	1	21
21312	82500	2017	4	7	0	0	1									7	1	4	40	3	2	1	5	4	5	2	7	4	4	5	5	5	1	2	1	1	50	B0	3	1	1	7	1	1	2	2	1	1	21
21313	82500	2017	4	7	0	0	1									7	1	4	40	3	2	1	5	4	5	2	7	4	4	5	5	5	1	2	1	1	17	C0	2	1	1	7	1	2	5	2	2	1	21
21314	202300	2017	4	3	0	0	1			oil line	¤G			146		7	3	4	40	3	2	1	5	4	5	2	7	4	4	4	5	5	1	2	1	1	19	B0	2	1	1	7	1	1	2	2	1	1	21
21315	202300	2017	4	3	0	0	1			oil line	¤G			146		7	3	4	40	3	2	1	5	4	5	2	7	4	4	4	5	5	1	2	1	2	33	B0	2	1	1	7	1	1	2	2	1	1	21
21316	53000	2017	4	4	0	0	1									8	2	4	50	2	1	1	5	4	5	2	7	1	1	1	5	5	1	3	1	1	21	C0	2	1	1	7	1	1	3	2	2	1	21
21317	53000	2017	4	4	0	0	1									8	2	4	50	2	1	1	5	4	5	2	7	1	1	1	5	5	1	3	1	4	-1											1
21318	102100	2017	4	1	0	0	1			Nanshan Road	¤@			391		8	1	5	50	3	2	1	5	4	5	2	7	1	1	1	5	5	1	2	1	1	36	B0	3	1	1	7	1	1	2	2	1	1	22
21319	102100	2017	4	1	0	0	1			Nanshan Road	¤@			391		8	1	5	50	3	2	1	5	4	5	2	7	1	1	1	5	5	1	2	1	1	80	F0	2	4	5	7	1	8	5	2	3	1	22
21320	124800	2017	4	1	0	0	1									7	1	4	50	3	2	1	5	4	5	2	7	4	4	2	5	5	1	3	1	1	35	B1	2	1	1	7	1	1	2	2	1	1	21
21321	124800	2017	4	1	0	0	1									7	1	4	50	3	2	1	5	4	5	2	7	4	4	2	5	5	1	3	1	4	-1											1
21322	150300	2017	4	3	0	0	1			Nankan Road					South Road	8	1	6	50	2	1	1	5	4	5	2	7	2	1	5	5	5	2	2	1	2	22	C0	2	1	1	7	1	1	3	2	2	1	5
21323	150300	2017	4	3	0	0	1			Nankan Road					South Road	8	1	6	50	2	1	1	5	4	5	2	7	2	1	5	5	5	2	2	1	2	25	C0	3	1	1	7	1	1	3	2	2	1	5
21324	82000	2017	4	4	0	0	1	foothills								6	1	5	40	3	2	1	4	4	5	2	7	4	4	4	5	5	2	2	5	1	25	C0	2	3	4	7	1	1	3	2	2	1	22
21325	82000	2017	4	4	0	0	1	foothills								6	1	5	40	3	2	1	4	4	5	2	7	4	4	4	5	5	2	2	5	1	41	B0	3	3	4	7	1	1	2	11	1	1	22
21326	82700	2017	4	4	0	0	1									6	1	6	50	2	1	1	4	4	5	2	7	4	4	2	4	4	1	2	1	2	35	B0	3	3	4	7	1	1	2	2	1	1	22
21327	82700	2017	4	4	0	0	1									6	1	6	50	2	1	1	4	4	5	2	7	4	4	2	4	4	1	2	1	1	23	C0	2	3	4	7	1	1	3	2	2	1	22
21328	84700	2017	4	4	0	0	1			Zhongzheng North Road						6	1	6	50	2	1	1	4	4	5	2	7	2	1	1	4	4	1	2	4	1	27	C0	2	3	4	7	1	1	3	2	2	1	22
21329	84700	2017	4	4	0	0	1			Zhongzheng North Road						6	1	6	50	2	1	1	4	4	5	2	7	2	1	1	4	4	1	2	4	1	42	B0	3	3	4	7	1	1	2	2	1	1	22
21330	201700	2017	4	5	0	0	1			Nanzhu Road	¤­					8	3	5	50	2	1	1	5	4	5	2	7	1	1	2	5	5	1	2	1	1	26	C0	2	1	1	7	1	1	3	2	2	1	22
21331	201700	2017	4	5	0	0	1			Nanzhu Road	¤­					8	3	5	50	2	1	1	5	4	5	2	7	1	1	2	5	5	1	2	1	1	21	C0	2	1	1	7	1	1	3	2	2	1	22
21332	212500	2017	4	2	0	0	1									6	3	4	40	3	2	1	4	4	5	2	7	1	1	1	4	1	1	2	1	2	25	C0	2	1	1	7	1	1	3	2	2	1	21
21333	212500	2017	4	2	0	0	1									6	3	4	40	3	2	1	4	4	5	2	7	1	1	1	4	1	1	2	1	1	17	C0	2	1	1	7	1	2	5	2	2	1	21
21334	190000	2017	4	5	0	0	1			Wenzhong Lu					Section 1 of Longshou Street	6	1	4	50	2	1	1	4	4	5	2	7	1	1	1	4	4	1	2	4	1	23	B0	3	1	1	7	1	1	2	2	1	1	21
21335	190000	2017	4	5	0	0	1			Wenzhong Lu					Section 1 of Longshou Street	6	1	4	50	2	1	1	4	4	5	2	7	1	1	1	4	4	1	2	4	2	23	C0	2	1	1	7	1	1	3	2	2	1	21
21336	3000	2017	4	6	0	0	1			Wufu Road					oil line	7	3	4	40	2	1	1	4	4	5	2	7	3	1	2	5	5	1	2	1	2	21	C0	2	1	1	7	1	1	3	2	2	1	21
21337	3000	2017	4	6	0	0	1			Wufu Road					oil line	7	3	4	40	2	1	1	4	4	5	2	7	3	1	2	5	5	1	2	1	1	57	B0	3	1	1	7	1	1	2	2	1	1	21
21338	143500	2017	4	7	0	0	1			Zhongzheng North Road				1067¤§1		8	1	5	60	3	2	1	5	4	5	2	7	4	4	1	5	4	2	1	4	1	31	C0	2	1	1	7	1	1	3	2	3	1	22
21339	143500	2017	4	7	0	0	1			Zhongzheng North Road				1067¤§1		8	1	5	60	3	2	1	5	4	5	2	7	4	4	1	5	4	2	1	4	1	25	H0	2	4	5	8	2	8	5	10	3	1	22
21340	75400	2017	4	1	0	0	1			Zhongshan Road				134		8	1	6	50	3	2	1	5	4	5	2	7	4	4	4	5	4	1	2	1	1	53	C0	2	1	1	7	1	1	3	2	3	1	22
21341	75400	2017	4	1	0	0	1			Zhongshan Road				134		8	1	6	50	3	2	1	5	4	5	2	7	4	4	4	5	4	1	2	1	1	23	C0	2	1	1	7	1	1	3	2	3	1	22
21342	55500	2017	4	2	0	0	1			Phu Quoc Road	¤T			1439		7	1	4	50	3	2	1	5	4	5	2	7	4	4	1	4	4	1	3	1	1	32	C0	2	1	1	7	1	1	3	8	2	1	21
21343	55500	2017	4	2	0	0	1			Phu Quoc Road	¤T			1439		7	1	4	50	3	2	1	5	4	5	2	7	4	4	1	4	4	1	3	1	4	-1											1
21344	75900	2017	4	2	0	0	1			Changxing Road	¤G	26			Changxing Road	8	1	5	50	2	2	1	5	4	5	2	7	4	4	4	5	4	1	2	1	1	35	C0	2	1	1	7	1	1	3	2	2	1	22
21345	75900	2017	4	2	0	0	1			Changxing Road	¤G	26			Changxing Road	8	1	5	50	2	2	1	5	4	5	2	7	4	4	4	5	4	1	2	1	1	24	C0	2	1	1	7	1	1	3	2	2	1	22
21346	141400	2017	4	5	0	0	1									8	1	8	40	3	2	1	5	4	4	2	7	4	4	1	5	5	2	3	4	2	36	C0	2	1	1	7	1	1	2	2	3	1	21
21347	141400	2017	4	5	0	0	1									8	1	8	40	3	2	1	5	4	4	2	7	4	4	1	5	5	2	3	4	4	-1											1
21348	154500	2017	4	5	0	0	1			Chang'an Road	¤G					8	1	3	50	2	1	1	5	4	1	2	7	1	1	5	5	5	2	2	1	1	46	A1	3	1	1	7	1	1	1	2	1	1	21
21349	154500	2017	4	5	0	0	1			Chang'an Road	¤G					8	1	3	50	2	1	1	5	4	1	2	7	1	1	5	5	5	2	2	1	2	28	C0	2	1	1	7	1	1	3	2	2	1	21
21350	174500	2017	4	5	0	0	1			Bade Road						8	1	3	40	3	2	1	5	4	5	2	7	4	4	2	4	5	1	3	4	1	71	F0	2	4	5	7	1	8	5	2	3	1	21
21351	174500	2017	4	5	0	0	1			Bade Road						8	1	3	40	3	2	1	5	4	5	2	7	4	4	2	4	5	1	3	4	4	-1											1
21352	174900	2017	4	5	0	0	1			Zhongxiao West Road					Nanchang Road	8	1	3	50	3	2	1	5	4	5	2	7	4	4	4	4	5	1	2	1	1	28	B0	3	1	1	7	1	1	2	2	1	1	21
21353	174900	2017	4	5	0	0	1			Zhongxiao West Road					Nanchang Road	8	1	3	50	3	2	1	5	4	5	2	7	4	4	4	4	5	1	2	1	1	23	C0	2	1	1	7	1	1	3	2	2	1	21
21354	70500	2017	4	6	0	0	1			Neixin Road		2				8	1	3	40	2	1	1	5	4	5	2	7	4	4	5	5	5	2	2	1	1	29	C0	2	1	1	7	2	1	3	2	2	1	21
21355	70500	2017	4	6	0	0	1			Neixin Road		2				8	1	3	40	2	1	1	5	4	5	2	7	4	4	5	5	5	2	2	1	1	43	B0	3	1	1	7	1	1	2	2	1	1	21
21356	81300	2017	4	6	0	0	1			Shanlin Road	¤G					8	1	3	50	2	1	1	5	4	5	2	7	1	1	5	5	5	2	2	1	1	35	B1	3	1	1	7	1	1	1	2	3	1	21
21357	81300	2017	4	6	0	0	1			Shanlin Road	¤G					8	1	3	50	2	1	1	5	4	5	2	7	1	1	5	5	5	2	2	1	1	34	C0	2	1	1	7	1	1	3	2	3	1	21
21358	94600	2017	4	6	0	0	1			Nankan Road				204		8	1	3	50	3	2	1	5	4	5	2	7	4	4	4	4	5	1	2	1	2	26	C0	3	1	1	7	1	1	3	2	2	1	21
21359	94600	2017	4	6	0	0	1			Nankan Road				204		8	1	3	50	3	2	1	5	4	5	2	7	4	4	4	4	5	1	2	1	2	29	C0	2	1	1	7	1	1	3	2	2	1	21
21360	110800	2017	4	6	0	0	1			Zhongxiao West Road					Taoyuan Street	8	1	3	50	2	1	1	5	4	1	2	7	1	1	5	5	5	2	2	1	2	62	B0	3	1	1	7	1	1	2	2	1	1	21
21361	110800	2017	4	6	0	0	1			Zhongxiao West Road					Taoyuan Street	8	1	3	50	2	1	1	5	4	1	2	7	1	1	5	5	5	2	2	1	1	41	C0	2	1	1	7	1	1	3	2	2	1	21
21364	192500	2017	4	2	0	0	1									8	3	6	50	2	1	1	5	4	5	2	7	2	1	1	4	1	1	2	4	1	39	B0	3	1	1	7	1	1	2	2	1	1	21
21365	192500	2017	4	2	0	0	1									8	3	6	50	2	1	1	5	4	5	2	7	2	1	1	4	1	1	2	4	1	19	C0	2	1	1	7	1	1	3	2	2	1	21
21366	210000	2017	4	2	0	0	1			Zhongzheng Road				1		8	3	6	50	2	1	1	5	4	5	2	7	4	4	1	4	4	1	2	4	1	49	B0	3	3	4	7	1	1	2	2	1	1	22
21367	210000	2017	4	2	0	0	1			Zhongzheng Road				1		8	3	6	50	2	1	1	5	4	5	2	7	4	4	1	4	4	1	2	4	1	41	C0	2	3	4	7	1	1	3	2	2	1	22
21368	230800	2017	4	4	0	0	1			Renai Road					Wufu Road	8	3	4	50	2	1	1	5	4	5	2	7	3	1	2	4	5	1	2	4	1	30	B1	3	1	1	7	1	1	2	2	1	1	22
21369	230800	2017	4	4	0	0	1			Renai Road					Wufu Road	8	3	4	50	2	1	1	5	4	5	2	7	3	1	2	4	5	1	2	4	1	25	C0	2	1	1	7	1	1	3	2	2	1	22
21370	220600	2017	4	6	0	0	1									8	3	4	50	2	2	1	5	4	5	2	7	4	4	1	4	4	1	2	1	1	57	B0	3	1	1	7	1	6	5	2	1	1	21
21371	220600	2017	4	6	0	0	1									8	3	4	50	2	2	1	5	4	5	2	7	4	4	1	4	4	1	2	1	2	28	C0	2	1	1	7	1	1	3	2	2	1	21
21372	195800	2017	4	7	0	0	1			Nanzhu Road	¤G			145		8	3	4	50	2	1	1	5	4	5	2	7	4	4	2	5	5	1	2	1	1	29	B0	3	1	1	7	1	1	2	2	1	1	22
21373	195800	2017	4	7	0	0	1			Nanzhu Road	¤G			145		8	3	4	50	2	1	1	5	4	5	2	7	4	4	2	5	5	1	2	1	1	37	C0	2	1	1	7	1	1	3	2	2	1	22
21374	111400	2017	4	1	0	0	1			Daxin Road		608			Daxin Road	7	1	5	50	2	1	1	5	4	5	2	7	4	4	2	5	5	1	2	1	1	66	B1	3	1	1	7	1	1	2	2	1	1	22
21375	111400	2017	4	1	0	0	1			Daxin Road		608			Daxin Road	7	1	5	50	2	1	1	5	4	5	2	7	4	4	2	5	5	1	2	1	2	64	C0	2	1	1	7	1	3	5	2	2	1	22
21376	124000	2017	4	4	0	0	1			Zhongzheng Road					Nanshan Road	6	1	4	50	2	1	1	4	4	5	2	7	1	1	1	4	5	2	2	4	2	49	B0	3	1	1	7	1	1	2	2	1	1	22
21377	124000	2017	4	4	0	0	1			Zhongzheng Road					Nanshan Road	6	1	4	50	2	1	1	4	4	5	2	7	1	1	1	4	5	2	2	4	2	39	C0	2	1	1	7	1	1	3	2	2	1	22
21378	163500	2017	4	4	0	0	1			Nanshan Road	¤G			3		6	1	4	50	3	2	1	4	4	5	2	7	4	4	1	4	5	1	2	4	1	30	B0	3	2	1	7	1	1	2	2	1	1	22
21379	163500	2017	4	4	0	0	1			Nanshan Road	¤G			3		6	1	4	50	3	2	1	4	4	5	2	7	4	4	1	4	5	1	2	4	1	28	C0	2	1	1	7	1	1	3	2	2	1	22
21380	164000	2017	4	4	0	0	1			Phu Quoc Road	¤T			1337		6	1	4	50	3	2	1	4	4	5	2	7	4	4	1	4	5	1	2	1	1	30	B1	3	1	1	7	1	1	2	2	1	1	22
21381	164000	2017	4	4	0	0	1			Phu Quoc Road	¤T			1337		6	1	4	50	3	2	1	4	4	5	2	7	4	4	1	4	5	1	2	1	2	42	C0	2	1	1	7	1	1	2	2	2	1	22
21382	164500	2017	4	4	0	0	1			Wufu Liulu		71				6	1	4	40	2	1	1	4	4	1	2	7	4	4	2	5	5	2	2	4	1	61	B0	3	1	1	7	1	1	1	2	1	1	10
21383	164500	2017	4	4	0	0	1			Wufu Liulu		71				6	1	4	40	2	1	1	4	4	1	2	7	4	4	2	5	5	2	2	4	2	27	C0	2	1	1	7	1	1	3	2	2	1	22
21384	90200	2017	4	5	0	0	1			Zhongxing Fourth Street		2			Zhongxing Fourth Street	8	1	4	50	2	1	1	5	4	5	2	7	4	4	2	5	5	2	2	4	1	54	B0	3	1	1	7	1	1	1	2	1	1	10
21385	90200	2017	4	5	0	0	1			Zhongxing Fourth Street		2			Zhongxing Fourth Street	8	1	4	50	2	1	1	5	4	5	2	7	4	4	2	5	5	2	2	4	2	32	C0	2	1	1	7	1	1	3	2	2	1	22
22094	10000	2017	5	1	0	0	1									8	3	4	40	3	2	1	5	4	5	1	1	4	4	5	5	5	1	2	1	1	19	C0	2	1	1	7	1	1	3	2	2	1	18
22095	10000	2017	5	1	0	0	1									8	3	4	40	3	2	1	5	4	5	1	1	4	4	5	5	5	1	2	1	1	26	B0	3	1	1	7	1	1	2	2	1	1	21
23666	205200	2017	5	4	0	0	1	tomtake								8	3	4	50	2	1	1	5	4	5	2	7	3	1	2	5	5	1	2	1	1	60	B0	3	1	1	7	1	1	2	2	1	1	21
23667	205200	2017	5	4	0	0	1	tomtake								8	3	4	50	2	1	1	5	4	5	2	7	3	1	2	5	5	1	2	1	1	26	C0	2	1	1	7	1	1	3	2	2	1	21
23680	222700	2017	5	7	0	0	1									8	3	5	50	3	2	1	5	4	5	2	7	1	1	4	3	5	1	2	1	1	29	C0	2	1	1	7	1	1	3	2	2	1	5
23681	222700	2017	5	7	0	0	1									8	3	5	50	3	2	1	5	4	5	2	7	1	1	4	3	5	1	2	1	1	27	C0	3	1	1	7	1	1	3	2	2	1	5
23682	74000	2017	5	2	0	0	1	foothills		Haishan Road				319		6	1	3	50	3	2	1	4	4	5	2	7	2	1	5	5	5	1	2	1	1	77	B1	3	3	4	7	1	1	2	2	1	1	21
23683	74000	2017	5	2	0	0	1	foothills		Haishan Road				319		6	1	3	50	3	2	1	4	4	5	2	7	2	1	5	5	5	1	2	1	1	24	C0	2	3	4	7	1	1	3	2	2	1	21
23684	124300	2017	5	2	0	0	1			Taoyuan Street					Guangfu Road	8	1	4	50	2	1	1	5	4	5	2	7	4	4	2	5	5	1	2	1	1	36	C0	2	1	1	7	1	1	3	2	2	1	5
23685	124300	2017	5	2	0	0	1			Taoyuan Street					Guangfu Road	8	1	4	50	2	1	1	5	4	5	2	7	4	4	2	5	5	1	2	1	2	68	C0	2	1	1	7	1	1	2	2	2	1	21
23686	202500	2017	5	2	0	0	1									8	3	6	40	2	1	1	5	4	5	2	7	2	1	1	2	1	1	2	4	1	36	B0	3	1	1	7	1	1	2	2	1	1	21
23687	202500	2017	5	2	0	0	1									8	3	6	40	2	1	1	5	4	5	2	7	2	1	1	2	1	1	2	4	2	21	C0	2	1	1	7	1	1	3	2	2	1	21
23714	144800	2017	5	7	0	0	1			Zhongzheng North Road					Luc Hing Street	8	1	3	60	2	1	5	5	4	5	2	7	1	1	5	5	5	2	2	1	2	30	B0	3	1	1	7	1	1	2	2	1	1	21
23715	144800	2017	5	7	0	0	1			Zhongzheng North Road					Luc Hing Street	8	1	3	60	2	1	5	5	4	5	2	7	1	1	5	5	5	2	2	1	2	31	C0	2	1	1	7	1	1	3	2	2	1	21
23716	55700	2017	5	2	0	0	1									8	1	4	50	2	1	1	5	4	5	2	7	2	1	1	4	5	2	2	1	1	23	B0	3	1	1	7	1	3	5	2	1	1	21
23717	55700	2017	5	2	0	0	1									8	1	4	50	2	1	1	5	4	5	2	7	2	1	1	4	5	2	2	1	1	29	C0	2	1	1	7	1	1	3	2	2	1	21
23718	62100	2017	5	2	0	0	1									6	1	4	40	3	2	1	4	4	5	2	7	4	4	4	5	4	1	2	1	1	52	B0	2	1	1	7	1	1	2	2	1	1	21
23719	62100	2017	5	2	0	0	1									6	1	4	40	3	2	1	4	4	5	2	7	4	4	4	5	4	1	2	1	1	41	A4	3	1	1	7	1	1	1	2	1	1	21
23720	80500	2017	5	2	0	0	1									6	1	4	50	2	4	1	4	2	5	2	7	1	1	1	4	5	2	3	4	1	20	C0	2	1	1	7	1	1	3	2	2	1	21
23721	80500	2017	5	2	0	0	1									6	1	4	50	2	4	1	4	2	5	2	7	1	1	1	4	5	2	3	4	4	53											1
23722	82100	2017	5	2	0	0	1			Chang'an Road	¤G					8	1	3	50	2	1	1	5	4	1	2	7	4	4	5	5	5	2	2	1	2	47	B0	3	1	1	7	1	1	2	2	1	1	21
23723	82100	2017	5	2	0	0	1			Chang'an Road	¤G					8	1	3	50	2	1	1	5	4	1	2	7	4	4	5	5	5	2	2	1	1	40	C0	2	1	1	7	1	1	3	2	2	1	21
23724	91000	2017	5	2	0	0	1									7	1	4	50	3	2	1	5	4	3	2	7	4	4	1	4	4	1	2	4	1	34	B0	3	1	1	7	1	1	2	2	1	1	21
23725	91000	2017	5	2	0	0	1									7	1	4	50	3	2	1	5	4	3	2	7	4	4	1	4	4	1	2	4	2	22	C0	2	2	1	7	1	1	3	2	2	1	21
23726	112800	2017	5	2	0	0	1									7	1	4	50	2	1	1	5	4	5	2	7	1	1	1	4	4	1	2	1	2	24	C0	2	1	1	7	1	1	2	2	2	1	21
23727	112800	2017	5	2	0	0	1									7	1	4	50	2	1	1	5	4	5	2	7	1	1	1	4	4	1	2	1	1	44	C0	3	1	1	7	1	1	3	2	2	1	21
23728	64500	2017	5	3	0	0	1			Section 1 of Longshou Street		18				8	1	4	50	2	1	1	5	4	5	2	7	4	4	2	2	5	1	2	1	1	64	B1	3	1	1	7	1	1	2	2	1	1	21
23729	64500	2017	5	3	0	0	1			Section 1 of Longshou Street		18				8	1	4	50	2	1	1	5	4	5	2	7	4	4	2	2	5	1	2	1	1	31	C0	2	1	1	7	1	1	3	2	2	1	21
23730	64700	2017	5	3	0	0	1			Fulu 1st Street		218				8	1	8	50	3	2	1	5	4	5	2	7	4	4	5	5	5	2	2	1	1	20	C0	2	1	1	7	1	1	3	2	2	1	21
23731	64700	2017	5	3	0	0	1			Fulu 1st Street		218				8	1	8	50	3	2	1	5	4	5	2	7	4	4	5	5	5	2	2	1	1	47	C0	2	1	1	7	1	1	3	2	2	1	21
23732	80700	2017	5	3	0	0	1			Renai Road	¤G				oil line	8	1	4	50	2	1	1	5	4	5	2	7	2	1	2	5	5	1	2	1	2	39	B0	3	1	1	7	1	1	2	2	1	1	21
23733	80700	2017	5	3	0	0	1			Renai Road	¤G				oil line	8	1	4	50	2	1	1	5	4	5	2	7	2	1	2	5	5	1	2	1	1	37	C0	2	1	1	7	1	1	3	2	2	1	21
23734	80900	2017	5	3	0	0	1									8	1	4	50	3	2	1	5	4	5	2	7	2	1	1	4	5	1	2	1	2	46	C0	2	1	1	7	1	1	3	2	2	1	21
23735	80900	2017	5	3	0	0	1									8	1	4	50	3	2	1	5	4	5	2	7	2	1	1	4	5	1	2	1	1	54	B0	3	1	1	7	1	1	2	2	1	1	21
23736	101400	2017	5	3	0	0	1									8	1	4	50	3	2	1	5	4	5	2	7	4	4	2	5	5	1	1	1	1	47	A1	3	1	1	7	1	1	2	2	1	1	10
23737	101400	2017	5	3	0	0	1									8	1	4	50	3	2	1	5	4	5	2	7	4	4	2	5	5	1	1	1	2	41	H0	2	4	5	8	2	8	5	10	3	1	21
23764	114500	2017	5	7	0	0	1			Wufu Road						8	1	4	50	3	2	1	5	4	5	2	7	4	4	2	5	5	1	2	4	2	49	B0	3	1	1	7	1	1	2	2	1	1	22
23765	114500	2017	5	7	0	0	1			Wufu Road						8	1	4	50	3	2	1	5	4	5	2	7	4	4	2	5	5	1	2	4	1	12	F0	2	4	5	7	1	8	5	2	3	1	22
23766	181500	2017	5	2	0	0	1			Nanshan Road					Liufu Road	7	2	4	50	2	1	1	5	4	5	2	7	1	1	1	4	4	1	2	4	1	76	B0	3	1	1	7	1	1	2	2	1	1	21
23767	181500	2017	5	2	0	0	1			Nanshan Road					Liufu Road	7	2	4	50	2	1	1	5	4	5	2	7	1	1	1	4	4	1	2	4	1	57	C0	2	1	1	7	1	1	3	2	2	1	21
23768	75000	2017	5	3	0	0	1									8	1	5	50	3	2	1	5	4	5	2	7	4	4	2	3	5	1	2	4	2	40	C0	2	1	1	7	1	1	3	2	2	1	22
23769	75000	2017	5	3	0	0	1									8	1	5	50	3	2	1	5	4	5	2	7	4	4	2	3	5	1	2	4	1	60	B0	3	1	1	7	1	1	2	2	1	1	22
23770	75500	2017	5	3	0	0	1									8	1	5	50	3	2	1	5	4	5	2	7	4	4	1	3	4	1	2	4	2	53	C0	2	1	1	7	1	1	3	2	2	1	22
23771	75500	2017	5	3	0	0	1									8	1	5	50	3	2	1	5	4	5	2	7	4	4	1	3	4	1	2	4	1	25	C0	2	1	1	7	1	1	3	2	2	1	22
25662	203900	2017	5	1	0	0	1			Zhongzheng Road		109				8	3	6	40	2	1	1	5	4	5	2	7	4	4	2	4	5	1	2	1	1	63	B0	3	3	4	7	1	1	2	3	1	1	22
25663	203900	2017	5	1	0	0	1			Zhongzheng Road		109				8	3	6	40	2	1	1	5	4	5	2	7	4	4	2	4	5	1	2	1	2	27	C0	2	3	4	7	1	1	3	2	2	1	22
25664	215000	2017	5	1	0	0	1									8	3	6	40	2	1	1	5	4	5	2	7	4	4	2	5	5	1	2	4	2	34	B0	2	1	1	7	1	1	2	2	1	1	21
25665	215000	2017	5	1	0	0	1									8	3	6	40	2	1	1	5	4	5	2	7	4	4	2	5	5	1	2	4	1	34	B0	3	3	4	7	1	1	2	11	1	1	21
25666	121900	2017	5	2	0	0	1									8	1	5	50	3	2	1	5	4	5	2	7	4	4	4	3	5	1	2	1	1	35	C0	2	1	1	7	1	1	3	2	2	1	9
25667	121900	2017	5	2	0	0	1									8	1	5	50	3	2	1	5	4	5	2	7	4	4	4	3	5	1	2	1	1	27	B1	3	1	1	7	1	1	2	2	1	1	10
25668	123300	2017	5	2	0	0	1									8	1	5	50	3	2	1	5	4	5	2	7	4	4	4	3	4	1	2	1	1	58	B0	3	1	1	7	1	1	2	2	1	1	9
25669	123300	2017	5	2	0	0	1									8	1	5	50	3	2	1	5	4	5	2	7	4	4	4	3	4	1	2	1	2	42	C0	2	1	1	7	1	1	3	2	2	1	5
25670	144100	2017	5	2	0	0	1									8	1	5	50	3	2	1	5	4	5	2	7	4	4	4	3	4	1	2	1	2	28	B0	3	1	1	7	1	1	2	2	1	1	5
25671	144100	2017	5	2	0	0	1									8	1	5	50	3	2	1	5	4	5	2	7	4	4	4	3	4	1	2	1	1	25	C0	2	1	1	7	1	6	3	2	2	1	5
25672	202800	2017	5	2	0	0	1									8	3	4	40	3	2	1	5	4	5	2	7	4	4	2	5	5	1	2	1	1	25	B0	4	3	4	7	1	7	5	11	1	2	22
25673	202800	2017	5	2	0	0	1									8	3	4	40	3	2	1	5	4	5	2	7	4	4	2	5	5	1	2	1	1	49	C0	2	1	1	7	1	1	3	2	2	1	22
25674	182400	2017	5	4	0	0	1			Haishan Road				682		8	3	3	50	3	2	1	5	4	5	2	7	4	4	4	4	5	1	2	1	1	39	C0	2	1	1	7	1	1	3	2	2	1	21
25675	182400	2017	5	4	0	0	1			Haishan Road				682		8	3	3	50	3	2	1	5	4	5	2	7	4	4	4	4	5	1	2	1	2	48	B0	3	1	1	7	1	1	2	2	1	1	21
25676	204400	2017	5	4	0	0	1	Wayaoli								8	3	4	50	2	1	1	5	4	5	2	7	1	1	1	4	4	1	2	1	1	50	B0	3	1	1	7	1	1	2	2	1	1	21
25677	204400	2017	5	4	0	0	1	Wayaoli								8	3	4	50	2	1	1	5	4	5	2	7	1	1	1	4	4	1	2	1	1	18	C0	2	1	1	7	1	1	3	2	3	1	16
25678	53100	2017	5	6	0	0	1			Daxing Eighth Street		92			Daxing Fourth Street	8	2	4	50	2	1	1	5	4	5	2	7	4	4	2	5	5	1	2	1	1	22	C0	2	1	1	7	1	1	3	2	2	1	21
25679	53100	2017	5	6	0	0	1			Daxing Eighth Street		92			Daxing Fourth Street	8	2	4	50	2	1	1	5	4	5	2	7	4	4	2	5	5	1	2	1	2	55	C0	2	1	1	7	1	1	3	2	2	1	21
25680	200600	2017	5	6	0	0	1									8	3	5	50	3	2	1	5	4	5	2	7	4	4	4	3	4	1	2	1	1	18	C0	2	1	1	7	1	1	3	2	2	1	5
25681	200600	2017	5	6	0	0	1									8	3	5	50	3	2	1	5	4	5	2	7	4	4	4	3	4	1	2	1	1	52	C0	2	1	1	7	1	1	3	2	2	1	18
25688	71000	2017	5	3	0	0	1									8	1	5	1	3	2	1	5	4	5	2	7	1	1	2	3	5	1	2	4	2	41	B1	3	3	4	7	1	1	2	11	1	1	22
25689	71000	2017	5	3	0	0	1									8	1	5	1	3	2	1	5	4	5	2	7	1	1	2	3	5	1	2	4	2	37	C0	2	3	4	7	1	1	3	11	2	1	22
25690	72000	2017	5	4	0	0	1									8	1	5	50	3	2	1	5	4	5	2	7	4	4	2	3	5	1	3	1	1	41	C0	2	1	1	7	1	1	3	2	2	1	21
25691	72000	2017	5	4	0	0	1									8	1	5	50	3	2	1	5	4	5	2	7	4	4	2	3	5	1	3	1	4	-1											1
25692	121000	2017	5	5	0	0	1			Nanshan Road	¤G			179		8	1	6	50	3	2	1	5	4	5	2	7	4	4	1	4	4	1	2	4	1	46	A1	3	3	4	7	1	1	1	2	1	1	22
25693	121000	2017	5	5	0	0	1			Nanshan Road	¤G			179		8	1	6	50	3	2	1	5	4	5	2	7	4	4	1	4	4	1	2	4	2	39	C0	2	3	4	7	1	1	3	2	2	1	22
25694	162000	2017	5	5	0	0	1			Xinxing Street				47		8	1	6	50	3	2	1	5	4	5	2	7	4	4	4	4	5	1	2	4	1	33	C0	2	3	4	7	1	1	3	2	2	1	22
25695	162000	2017	5	5	0	0	1			Xinxing Street				47		8	1	6	50	3	2	1	5	4	5	2	7	4	4	4	4	5	1	2	4	1	20	C0	2	3	4	7	1	1	3	2	2	1	22
25696	74000	2017	5	6	0	0	1			Chang'an Road	¤G					8	1	6	50	2	1	1	5	4	5	2	7	4	4	2	4	4	1	2	4	2	39	B0	3	3	4	7	1	3	5	2	1	1	22
25697	74000	2017	5	6	0	0	1			Chang'an Road	¤G					8	1	6	50	2	1	1	5	4	5	2	7	4	4	2	4	4	1	2	4	2	24	F0	2	3	4	7	1	8	5	2	3	1	22
25698	81600	2017	5	6	0	0	1			Binhai Road	¤@			199		8	1	6	50	2	1	1	5	4	5	2	7	2	1	1	4	4	1	2	4	2	66	F0	2	3	4	7	1	8	5	2	3	1	22
25699	81600	2017	5	6	0	0	1			Binhai Road	¤@			199		8	1	6	50	2	1	1	5	4	5	2	7	2	1	1	4	4	1	2	4	1	54	B0	3	3	4	7	1	1	1	2	1	1	22
25700	233200	2017	5	6	0	0	1			Nanzhu Road	¤T			36		8	3	4	50	3	2	1	5	4	5	2	7	4	4	2	5	5	1	2	1	2	48	C0	2	1	1	7	1	1	3	2	2	1	21
25701	233200	2017	5	6	0	0	1			Nanzhu Road	¤T			36		8	3	4	50	3	2	1	5	4	5	2	7	4	4	2	5	5	1	2	1	1	42	B0	4	3	4	7	1	7	5	11	1	1	21
25702	115400	2017	5	3	0	0	1									8	1	5	50	3	2	1	5	4	5	2	7	2	1	4	3	4	1	2	1	1	21	C0	2	1	1	7	1	1	3	2	2	1	5
25703	115400	2017	5	3	0	0	1									8	1	5	50	3	2	1	5	4	5	2	7	2	1	4	3	4	1	2	1	1	63	A1	3	1	1	7	1	1	1	2	1	1	10
25704	172300	2017	5	3	0	0	1									8	1	5	50	3	2	1	5	4	5	2	7	2	1	4	3	4	1	2	1	1	26	C0	2	1	1	7	1	1	3	2	2	1	9
25705	172300	2017	5	3	0	0	1									8	1	5	50	3	2	1	5	4	5	2	7	2	1	4	3	4	1	2	1	2	30	C0	2	1	1	7	1	1	3	2	2	1	5
25706	194300	2017	5	3	0	0	1									8	1	6	40	3	2	1	5	4	5	2	7	4	4	1	4	4	1	2	4	1	40	B0	3	1	1	7	1	1	2	2	1	1	21
25707	194300	2017	5	3	0	0	1									8	1	6	40	3	2	1	5	4	5	2	7	4	4	1	4	4	1	2	4	1	58	C0	2	1	1	7	1	1	3	2	2	1	21
25708	84000	2017	5	4	0	0	1									8	1	5	50	3	2	1	5	4	5	2	7	4	4	4	3	5	1	2	1	1	31	C0	2	1	1	7	1	1	3	2	2	1	9
25709	84000	2017	5	4	0	0	1									8	1	5	50	3	2	1	5	4	5	2	7	4	4	4	3	5	1	2	1	1	60	C0	2	1	1	7	1	1	3	2	2	1	9
25710	110100	2017	5	4	0	0	1									8	1	5	50	3	2	1	5	4	5	2	7	2	1	4	3	5	1	2	1	2	42	B0	3	1	1	7	1	1	2	2	1	1	5
25711	110100	2017	5	4	0	0	1									8	1	5	50	3	2	1	5	4	5	2	7	2	1	4	3	5	1	2	1	1	26	C0	2	1	1	7	1	1	3	2	2	1	5
25712	144000	2017	5	6	0	0	1			Nanzhu Road	¤G			151		7	1	5	40	3	2	1	5	4	5	2	7	4	4	2	5	5	2	2	1	1	33	B0	3	1	1	7	1	1	2	2	1	1	22
25713	144000	2017	5	6	0	0	1			Nanzhu Road	¤G			151		7	1	5	40	3	2	1	5	4	5	2	7	4	4	2	5	5	2	2	1	2	24	C0	2	1	1	7	1	1	3	2	2	1	22
25714	213700	2017	5	3	0	0	1									8	3	4	50	3	2	1	5	4	5	2	7	4	4	5	5	5	1	3	1	1	19	C0	2	1	1	7	1	1	3	2	2	1	22
25715	213700	2017	5	3	0	0	1									8	3	4	50	3	2	1	5	4	5	2	7	4	4	5	5	5	1	3	1	4	-1											1
25716	143200	2017	5	6	0	0	1			oil line					Chang'an Road	8	1	4	50	2	1	1	5	4	5	1	5	4	4	2	5	4	1	2	1	2	41	C0	3	1	1	7	1	1	3	2	2	1	22
25717	143200	2017	5	6	0	0	1			oil line					Chang'an Road	8	1	4	50	2	1	1	5	4	5	1	5	4	4	2	5	4	1	2	1	2	19	C0	2	1	1	7	1	1	3	2	2	1	22
25718	141800	2017	5	1	0	0	1									8	1	4	40	2	2	1	5	4	5	2	7	4	4	4	5	5	1	2	1	2	36	C0	2	1	1	7	1	1	3	2	2	1	21
25719	141800	2017	5	1	0	0	1									8	1	4	40	2	2	1	5	4	5	2	7	4	4	4	5	5	1	2	1	2	33	C0	2	1	1	7	1	1	3	2	2	1	21
25720	111000	2017	5	3	0	0	1									8	1	4	40	3	2	1	5	4	5	2	7	4	4	4	5	4	1	2	1	1	32	C0	2	1	1	7	1	4	2	2	3	1	21
25721	111000	2017	5	3	0	0	1									8	1	4	40	3	2	1	5	4	5	2	7	4	4	4	5	4	1	2	1	1	52	B0	3	1	1	7	1	1	2	2	1	1	21
25722	183000	2017	5	4	0	0	1			Haishan Road				50		8	1	6	50	3	2	1	5	4	5	2	7	4	4	4	4	5	1	2	1	1	50	B0	3	3	4	7	1	1	2	2	1	1	22
25723	183000	2017	5	4	0	0	1			Haishan Road				50		8	1	6	50	3	2	1	5	4	5	2	7	4	4	4	4	5	1	2	1	1	33	C0	2	3	4	7	1	1	3	2	2	1	22
25724	164500	2017	5	6	0	0	1									8	1	6	40	2	1	1	5	4	5	2	7	4	4	2	5	5	1	2	1	1	34	B0	3	1	1	7	1	1	2	2	1	1	21
25725	164500	2017	5	6	0	0	1									8	1	6	40	2	1	1	5	4	5	2	7	4	4	2	5	5	1	2	1	1	23	C0	2	1	1	7	1	1	3	2	2	1	21
25726	212800	2017	5	6	0	0	1									8	3	4	50	2	1	1	5	4	5	2	7	2	1	1	4	5	1	2	1	1	17	C0	2	1	1	7	1	2	5	2	2	1	16
25727	212800	2017	5	6	0	0	1									8	3	4	50	2	1	1	5	4	5	2	7	2	1	1	4	5	1	2	1	1	24	C0	2	1	1	7	1	1	3	2	2	1	21
25728	231400	2017	5	6	0	0	1			Zhongxing Road		553				8	3	3	50	2	1	1	5	4	5	2	7	3	1	5	5	5	2	2	1	1	21	B0	2	1	1	7	1	3	5	2	1	1	21
25729	231400	2017	5	6	0	0	1			Zhongxing Road		553				8	3	3	50	2	1	1	5	4	5	2	7	3	1	5	5	5	2	2	1	1	26	B0	2	1	1	7	1	1	2	2	1	1	21
25730	184100	2017	5	7	0	0	1									8	3	4	50	2	1	1	5	4	5	2	7	2	1	2	5	5	1	2	1	1	17	C0	3	1	1	7	1	2	5	2	3	1	16
25731	184100	2017	5	7	0	0	1									8	3	4	50	2	1	1	5	4	5	2	7	2	1	2	5	5	1	2	1	2	18	C0	2	1	1	7	1	1	3	2	3	1	18
25732	110000	2017	5	1	0	0	1									8	1	6	40	3	2	1	5	4	5	2	7	4	4	2	5	5	1	1	1	1	21	C0	3	1	1	7	1	1	3	2	2	1	21
25733	110000	2017	5	1	0	0	1									8	1	6	40	3	2	1	5	4	5	2	7	4	4	2	5	5	1	1	1	2	72	H0	2	1	1	8	2	8	5	10	3	1	21
25734	231400	2017	5	2	0	0	1									6	3	5	50	3	2	1	4	4	5	2	7	4	4	4	3	5	1	2	1	1	58	B1	2	1	1	7	1	1	2	7	1	1	9
25735	231400	2017	5	2	0	0	1									6	3	5	50	3	2	1	4	4	5	2	7	4	4	4	3	5	1	2	1	2	43	B0	3	1	1	7	1	1	2	11	1	1	9
25736	81500	2017	5	4	0	0	1	Changxingli								8	1	4	40	2	2	1	5	4	5	2	7	4	4	5	5	5	2	2	1	2	44	B0	3	1	1	7	1	1	2	2	1	1	21
25737	81500	2017	5	4	0	0	1	Changxingli								8	1	4	40	2	2	1	5	4	5	2	7	4	4	5	5	5	2	2	1	2	28	C0	2	1	1	7	1	1	3	2	2	1	21
25738	195700	2017	5	2	0	0	1			Changchun Road						8	3	4	30	2	1	1	5	4	5	2	7	4	4	2	5	5	1	2	1	1	29	B0	3	1	1	7	1	1	2	2	1	1	21
25739	195700	2017	5	2	0	0	1			Changchun Road						8	3	4	30	2	1	1	5	4	5	2	7	4	4	2	5	5	1	2	1	1	61	C0	2	1	1	7	1	1	3	2	2	1	21
25740	153000	2017	5	3	0	0	1			Nankan Road					Xinnan Road	7	1	4	50	2	1	1	5	4	5	2	7	1	1	2	5	5	1	2	4	2	26	C0	2	1	1	7	1	1	3	2	2	1	21
25741	153000	2017	5	3	0	0	1			Nankan Road					Xinnan Road	7	1	4	50	2	1	1	5	4	5	2	7	1	1	2	5	5	1	2	4	2	61	B0	3	1	1	7	1	1	2	2	1	1	21
25742	163500	2017	5	3	0	0	1			Dazhu Road					Shangzhu 1st Street	8	1	4	50	2	1	1	5	4	5	2	7	4	4	2	4	4	1	2	4	1	38	B0	3	1	1	7	1	1	2	2	1	1	21
25743	163500	2017	5	3	0	0	1			Dazhu Road					Shangzhu 1st Street	8	1	4	50	2	1	1	5	4	5	2	7	4	4	2	4	4	1	2	4	2	16	C0	2	1	1	7	1	2	5	2	2	1	21
25744	54500	2017	5	4	0	0	1			Zhongzheng Road					Ride Street	7	2	4	50	2	1	1	5	4	5	2	7	1	1	2	5	5	1	2	1	1	46	C0	2	1	1	7	1	1	3	2	2	1	21
25745	54500	2017	5	4	0	0	1			Zhongzheng Road					Ride Street	7	2	4	50	2	1	1	5	4	5	2	7	1	1	2	5	5	1	2	1	2	43	B0	3	1	1	7	1	1	2	2	1	1	21
25746	183000	2017	5	2	0	0	1			Renai Road	¤G			17		7	2	4	50	3	2	1	5	4	5	2	7	4	4	2	5	5	1	2	4	1	54	B0	3	1	1	7	1	1	2	2	1	1	21
25747	183000	2017	5	2	0	0	1			Renai Road	¤G			17		7	2	4	50	3	2	1	5	4	5	2	7	4	4	2	5	5	1	2	4	1	31	C0	2	1	1	7	1	1	3	2	2	1	21
25748	74000	2017	5	4	0	0	1									8	1	5	50	2	1	1	5	4	5	2	7	3	1	2	5	5	1	2	1	2	27	C0	2	1	1	7	1	1	3	2	2	1	4
25749	74000	2017	5	4	0	0	1									8	1	5	50	2	1	1	5	4	5	2	7	3	1	2	5	5	1	2	1	2	38	B0	3	1	1	7	1	1	2	2	1	1	20
25750	184500	2017	5	4	0	0	1			Nankan Road				349		8	3	6	50	2	1	1	5	4	5	2	7	4	4	2	4	4	1	2	4	2	54	C0	2	3	4	7	1	1	3	2	2	1	22
25751	184500	2017	5	4	0	0	1			Nankan Road				349		8	3	6	50	2	1	1	5	4	5	2	7	4	4	2	4	4	1	2	4	1	63	C0	2	3	4	7	1	1	3	2	2	1	22
25752	193000	2017	5	4	0	0	1			Nankan Road						8	3	6	50	2	1	1	5	4	5	2	7	2	1	2	4	5	1	2	4	1	46	B1	3	3	4	7	1	1	2	2	1	1	22
25753	193000	2017	5	4	0	0	1			Nankan Road						8	3	6	50	2	1	1	5	4	5	2	7	2	1	2	4	5	1	2	4	1	26	C0	2	3	4	7	1	1	3	2	2	1	22
25754	102400	2017	5	5	0	0	1			Nanshan Road	¤@	56			Nanshan Road	8	1	5	50	2	1	1	5	4	5	2	7	4	4	1	5	4	2	2	1	1	24	A1	3	1	1	7	1	1	2	2	1	1	22
25755	102400	2017	5	5	0	0	1			Nanshan Road	¤@	56			Nanshan Road	8	1	5	50	2	1	1	5	4	5	2	7	4	4	1	5	4	2	2	1	2	63	C0	2	1	1	7	1	1	2	2	2	1	22
25756	130800	2017	5	5	0	0	1									8	1	5	50	2	2	1	5	4	5	2	7	1	1	1	4	4	1	2	1	1	43	B1	2	2	4	7	1	1	1	2	1	1	22
25757	130800	2017	5	5	0	0	1									8	1	5	50	2	2	1	5	4	5	2	7	1	1	1	4	4	1	2	1	2	43	B1	3	3	4	7	1	1	2	2	1	1	22
25758	161000	2017	5	5	0	0	1			Nanshan Road	¤G	205				7	1	4	50	2	1	1	5	4	5	2	7	1	1	1	4	4	1	2	4	1	57	B0	3	1	1	7	1	1	2	2	1	1	21
25759	161000	2017	5	5	0	0	1			Nanshan Road	¤G	205				7	1	4	50	2	1	1	5	4	5	2	7	1	1	1	4	4	1	2	4	1	39	C0	2	1	1	7	1	1	3	2	2	1	21
25760	172000	2017	5	5	0	0	1			Nanzhu Road	¥|			126		7	1	4	50	3	2	1	5	4	5	2	7	4	4	4	5	5	1	2	4	1	70	B1	3	1	1	7	1	1	2	2	1	1	21
25761	172000	2017	5	5	0	0	1			Nanzhu Road	¥|			126		7	1	4	50	3	2	1	5	4	5	2	7	4	4	4	5	5	1	2	4	2	28	C0	2	1	1	7	1	1	3	2	2	1	21
25762	172000	2017	5	5	0	0	1			Haihu North Road						7	1	4	50	2	1	1	5	4	5	2	7	1	1	2	5	5	1	2	4	1	62	B1	3	1	1	7	1	1	2	2	1	1	21
25763	172000	2017	5	5	0	0	1			Haihu North Road						7	1	4	50	2	1	1	5	4	5	2	7	1	1	2	5	5	1	2	4	1	37	C0	2	1	1	7	1	1	3	2	2	1	21
25764	183000	2017	5	5	0	0	1			Zhongzheng North Road					Nangong Road	8	3	4	50	3	2	1	5	4	5	2	7	4	4	1	4	5	1	2	1	1	39	B0	3	1	1	7	1	1	2	2	1	1	22
25765	183000	2017	5	5	0	0	1			Zhongzheng North Road					Nangong Road	8	3	4	50	3	2	1	5	4	5	2	7	4	4	1	4	5	1	2	1	1	36	C0	2	1	1	7	1	1	3	2	2	1	22
25766	212000	2017	5	5	0	0	1			Daxin Road		380			Daxin Road	8	3	4	50	2	1	1	5	4	5	2	7	1	1	2	2	5	1	2	1	1	20	C0	2	1	1	7	1	6	3	2	2	1	22
25767	212000	2017	5	5	0	0	1			Daxin Road		380			Daxin Road	8	3	4	50	2	1	1	5	4	5	2	7	1	1	2	2	5	1	2	1	2	19	C0	2	1	1	7	1	1	3	2	2	1	22
25768	152000	2017	5	7	0	0	1			Shanlin Road	¤T	938				8	1	6	50	2	1	1	5	4	5	2	7	4	4	2	4	5	1	2	4	2	17	C0	2	3	4	7	1	2	5	2	2	1	22
25769	152000	2017	5	7	0	0	1			Shanlin Road	¤T	938				8	1	6	50	2	1	1	5	4	5	2	7	4	4	2	4	5	1	2	4	1	46	C0	2	3	4	7	1	1	3	2	2	1	22
25770	104500	2017	5	1	0	0	1			Nanshan Road	¤@					8	1	6	50	2	1	1	5	4	5	2	7	2	1	1	4	4	1	2	1	2	32	B0	3	3	4	7	1	1	2	2	1	1	22
25771	104500	2017	5	1	0	0	1			Nanshan Road	¤@					8	1	6	50	2	1	1	5	4	5	2	7	2	1	1	4	4	1	2	1	2	23	C0	2	3	4	7	1	1	3	2	2	1	22
25772	115800	2017	5	1	0	0	1									8	1	4	50	2	1	1	5	4	5	2	7	1	1	2	5	5	1	2	4	1	41	C0	2	1	1	7	1	1	3	2	2	1	22
25773	115800	2017	5	1	0	0	1									8	1	4	50	2	1	1	5	4	5	2	7	1	1	2	5	5	1	2	4	1	32	C0	2	1	1	7	1	1	3	6	2	1	22
25774	152900	2017	5	1	0	0	1			Renai Road	¤T					8	1	4	50	3	2	1	5	4	5	2	7	4	4	2	5	5	1	3	1	2	16	C0	2	1	1	7	1	2	5	2	2	1	22
25775	152900	2017	5	1	0	0	1			Renai Road	¤T					8	1	4	50	3	2	1	5	4	5	2	7	4	4	2	5	5	1	3	1	4	-1											1
25776	181900	2017	5	1	0	0	1			Zhongxing Fourth Street						8	3	4	50	2	1	1	5	4	5	2	7	4	4	5	5	5	1	2	1	1	26	C0	3	1	1	7	1	1	3	2	2	1	21
25777	181900	2017	5	1	0	0	1			Zhongxing Fourth Street						8	3	4	50	2	1	1	5	4	5	2	7	4	4	5	5	5	1	2	1	2	43	C0	2	1	1	7	1	1	3	2	2	1	21
25778	75800	2017	5	2	0	0	1			Zhongzheng North Road					Nanzhu Road	6	1	4	50	2	1	1	4	4	5	2	7	1	1	1	4	5	1	2	4	2	44	C0	3	1	1	7	1	4	2	2	3	1	22
25779	75800	2017	5	2	0	0	1			Zhongzheng North Road					Nanzhu Road	6	1	4	50	2	1	1	4	4	5	2	7	1	1	1	4	5	1	2	4	1	58	C0	2	1	1	7	1	1	3	2	2	1	22
25780	81200	2017	5	2	0	0	1			Nankan Road	¤G			66		6	1	4	50	3	2	1	4	4	5	2	7	4	4	1	4	5	1	2	1	2	30	C0	2	1	1	7	1	1	3	2	2	1	22
25781	81200	2017	5	2	0	0	1			Nankan Road	¤G			66		6	1	4	50	3	2	1	4	4	5	2	7	4	4	1	4	5	1	2	1	1	42	C0	2	1	1	7	1	1	3	2	2	1	22
25782	81800	2017	5	2	0	0	1			Fuhua Road					Bagu Road	6	1	4	50	2	1	1	4	4	5	2	7	3	1	2	5	5	1	2	1	2	23	B0	3	1	1	7	1	1	2	2	1	1	22
25783	81800	2017	5	2	0	0	1			Fuhua Road					Bagu Road	6	1	4	50	2	1	1	4	4	5	2	7	3	1	2	5	5	1	2	1	1	25	C0	2	1	1	7	1	1	3	2	2	1	22
25784	120700	2017	5	2	0	0	1			Guangming Road	¤@			109		6	1	3	50	3	2	1	4	4	5	2	7	4	4	4	4	5	1	2	1	1	30	B0	3	1	1	7	1	1	2	2	1	1	21
25785	120700	2017	5	2	0	0	1			Guangming Road	¤@			109		6	1	3	50	3	2	1	4	4	5	2	7	4	4	4	4	5	1	2	1	1	48	C0	2	1	1	7	1	1	3	2	2	1	21
25786	171700	2017	5	2	0	0	1			Nanzhu Road	¤­				Shangzhu Road	6	4	6	50	3	2	1	4	4	5	2	7	1	1	2	4	5	1	3	1	2	56	C0	2	1	1	7	1	1	3	2	3	1	21
25787	171700	2017	5	2	0	0	1			Nanzhu Road	¤­				Shangzhu Road	6	4	6	50	3	2	1	4	4	5	2	7	1	1	2	4	5	1	3	1	4	-1											1
25788	74200	2017	5	3	0	0	1			Long On Street	¤G	1440				7	1	3	50	2	2	1	4	4	5	2	7	4	4	4	5	5	1	3	1	1	18	C0	2	1	1	7	1	1	3	2	3	1	21
25789	74200	2017	5	3	0	0	1			Long On Street	¤G	1440				7	1	3	50	2	2	1	4	4	5	2	7	4	4	4	5	5	1	3	1	4	-1											1
25790	81200	2017	5	3	0	0	1									8	1	5	10	3	2	1	5	4	5	2	7	1	1	4	4	4	1	2	1	1	56	C0	2	3	4	7	1	1	3	2	2	1	22
25791	81200	2017	5	3	0	0	1									8	1	5	10	3	2	1	5	4	5	2	7	1	1	4	4	4	1	2	1	1	49	B0	3	3	4	7	1	1	2	2	1	1	22
25792	83400	2017	5	3	0	0	1			Wenzhong Lu	¤@				Section 1 of Longshou Street	8	1	3	50	2	1	1	5	4	5	2	7	1	1	5	5	5	2	2	1	1	52	B0	3	1	1	7	1	1	2	2	1	1	21
25793	83400	2017	5	3	0	0	1			Wenzhong Lu	¤@				Section 1 of Longshou Street	8	1	3	50	2	1	1	5	4	5	2	7	1	1	5	5	5	2	2	1	2	30	C0	2	1	1	7	1	1	3	2	2	1	21
25794	91500	2017	5	3	0	0	1			Nankan Road	¤G	226		26		7	1	6	50	3	2	1	4	4	5	2	7	4	4	4	4	5	2	2	1	1	57	B0	3	1	1	7	1	1	2	2	1	1	21
25795	91500	2017	5	3	0	0	1			Nankan Road	¤G	226		26		7	1	6	50	3	2	1	4	4	5	2	7	4	4	4	4	5	2	2	1	1	26	C0	2	1	1	7	1	1	3	2	2	1	21
25796	172700	2017	5	3	0	0	1									8	1	4	50	2	2	1	5	4	1	2	7	4	4	2	5	4	2	2	1	2	27	C0	2	1	1	7	1	1	3	2	2	1	21
25797	172700	2017	5	3	0	0	1									8	1	4	50	2	2	1	5	4	1	2	7	4	4	2	5	4	2	2	1	1	18	C0	2	1	1	7	1	1	3	2	2	1	16
25798	185400	2017	5	3	0	0	1			Nanzhu Road	¤G					8	1	6	50	3	2	1	5	4	5	2	7	4	4	2	5	4	1	2	1	1	47	B1	3	1	1	7	1	6	1	2	1	1	22
25799	185400	2017	5	3	0	0	1			Nanzhu Road	¤G					8	1	6	50	3	2	1	5	4	5	2	7	4	4	2	5	4	1	2	1	1	20	C0	2	1	1	7	1	1	3	2	2	1	22
25800	190000	2017	5	3	0	0	1									8	3	5	50	3	2	1	5	4	5	2	7	4	4	2	3	4	1	2	4	1	46	B1	3	1	1	7	1	1	2	2	1	1	22
25801	190000	2017	5	3	0	0	1									8	3	5	50	3	2	1	5	4	5	2	7	4	4	2	3	4	1	2	4	1	41	C0	2	1	1	7	1	1	3	2	2	1	22
25802	90900	2017	5	4	0	0	1			Dahua Street					Guanghua Street	8	1	3	50	2	1	1	5	4	5	2	7	3	1	5	5	5	2	1	4	3	-1		4	3	4	7	2	7	5	11	3	2	22
25803	90900	2017	5	4	0	0	1			Dahua Street					Guanghua Street	8	1	3	50	2	1	1	5	4	5	2	7	3	1	5	5	5	2	1	4	2	71	H0	2	4	5	8	2	8	5	10	3	1	21
25804	121500	2017	5	4	0	0	1			Fenghua Road				125		8	1	3	50	3	2	1	5	4	5	2	7	4	4	4	4	5	1	2	1	1	40	B1	3	1	1	7	1	1	2	2	1	1	21
25805	121500	2017	5	4	0	0	1			Fenghua Road				125		8	1	3	50	3	2	1	5	4	5	2	7	4	4	4	4	5	1	2	1	2	61	C0	2	1	1	7	1	1	3	2	2	1	21
25806	122500	2017	5	4	0	0	1			Xinnan Road	¤@				Zhongxiao East Road	8	1	3	50	2	1	1	5	4	5	2	7	1	1	5	5	5	2	2	1	2	25	B1	3	1	1	7	1	1	2	2	1	1	21
25807	122500	2017	5	4	0	0	1			Xinnan Road	¤@				Zhongxiao East Road	8	1	3	50	2	1	1	5	4	5	2	7	1	1	5	5	5	2	2	1	1	50	C0	2	1	1	7	1	1	3	2	2	1	21
25808	155600	2017	5	4	0	0	1			Nanshan Road	¤T			270		8	1	4	50	3	2	1	5	4	5	2	7	4	4	2	5	5	1	2	1	1	67	C0	3	1	1	7	1	1	3	2	2	1	21
25809	155600	2017	5	4	0	0	1			Nanshan Road	¤T			270		8	1	4	50	3	2	1	5	4	5	2	7	4	4	2	5	5	1	2	1	2	58	C0	2	1	1	7	1	1	3	2	2	1	21
25810	183400	2017	5	4	0	0	1			Nankan Road	¤G	226				8	2	4	50	2	1	1	5	4	5	2	7	1	1	1	4	4	1	2	1	2	18	C0	2	1	1	7	1	1	3	2	2	1	21
25811	183400	2017	5	4	0	0	1			Nankan Road	¤G	226				8	2	4	50	2	1	1	5	4	5	2	7	1	1	1	4	4	1	2	1	1	40	B0	3	1	1	7	1	1	2	2	1	1	21
25812	190500	2017	5	4	0	0	1			Nankan Road					Nanshan Road	8	1	4	50	2	1	1	5	4	5	2	7	1	1	2	4	4	1	2	4	2	21	C0	2	1	1	7	1	1	3	2	2	1	21
25813	190500	2017	5	4	0	0	1			Nankan Road					Nanshan Road	8	1	4	50	2	1	1	5	4	5	2	7	1	1	2	4	4	1	2	4	1	40	B0	3	1	1	7	1	1	2	2	1	1	21
25814	202000	2017	5	4	0	0	1									8	3	6	40	2	1	1	5	4	5	2	7	1	1	1	4	4	1	2	4	1	16	C0	2	1	1	7	1	2	5	2	2	1	21
25815	202000	2017	5	4	0	0	1									8	3	6	40	2	1	1	5	4	5	2	7	1	1	1	4	4	1	2	4	1	50	B0	3	1	1	7	1	1	2	2	1	1	21
25816	223000	2017	5	4	0	0	1			Xinnan Road	¤@					7	3	4	50	3	2	1	5	4	5	2	7	4	4	1	4	4	1	2	4	1	42	C0	2	1	1	7	1	1	3	2	2	1	21
25817	223000	2017	5	4	0	0	1			Xinnan Road	¤@					7	3	4	50	3	2	1	5	4	5	2	7	4	4	1	4	4	1	2	4	1	45	F0	2	1	1	7	1	8	5	2	3	1	21
25818	73000	2017	5	5	0	0	1			Binhai Road	¤@					8	1	4	50	3	2	1	5	4	5	2	7	1	1	4	3	4	1	2	1	1	62	C0	3	1	1	7	1	3	5	9	2	2	20
25819	73000	2017	5	5	0	0	1			Binhai Road	¤@					8	1	4	50	3	2	1	5	4	5	2	7	1	1	4	3	4	1	2	1	2	26	C0	3	1	1	7	1	1	3	2	2	1	21
25820	81700	2017	5	5	0	0	1			Dazhu Road					Nanzhu Road	8	1	4	50	2	1	1	5	4	5	2	7	2	1	2	2	5	1	2	1	1	26	B0	3	1	1	7	1	1	2	2	1	1	21
25821	81700	2017	5	5	0	0	1			Dazhu Road					Nanzhu Road	8	1	4	50	2	1	1	5	4	5	2	7	2	1	2	2	5	1	2	1	1	52	C0	2	1	1	7	1	1	3	2	2	1	21
25822	95800	2017	5	5	0	0	1	Zhongfuli	18							8	1	4	50	2	1	1	5	4	5	1	6	4	4	2	2	5	1	2	1	1	63	B1	3	1	1	7	1	1	2	2	1	1	21
25823	95800	2017	5	5	0	0	1	Zhongfuli	18							8	1	4	50	2	1	1	5	4	5	1	6	4	4	2	2	5	1	2	1	1	27	C0	2	1	1	7	1	1	3	2	2	1	21
25824	121700	2017	5	5	0	0	1									8	1	6	50	3	2	1	5	4	5	2	7	4	4	5	5	5	2	2	1	1	55	A4	3	1	1	7	1	1	1	2	1	1	21
25825	121700	2017	5	5	0	0	1									8	1	6	50	3	2	1	5	4	5	2	7	4	4	5	5	5	2	2	1	1	50	B1	2	1	1	7	1	1	2	2	1	1	21
25826	121800	2017	5	5	0	0	1									8	1	5	50	3	2	1	5	4	5	2	7	4	4	4	3	5	1	2	1	1	51	B0	3	1	1	7	1	1	2	2	1	1	5
25827	121800	2017	5	5	0	0	1									8	1	5	50	3	2	1	5	4	5	2	7	4	4	4	3	5	1	2	1	2	34	C0	2	1	1	7	1	1	3	2	2	1	5
25828	150400	2017	5	5	0	0	1									8	1	5	50	3	2	1	5	4	5	2	7	4	4	4	5	5	2	3	1	1	28	C0	2	1	1	7	1	1	3	2	2	1	5
25829	150400	2017	5	5	0	0	1									8	1	5	50	3	2	1	5	4	5	2	7	4	4	4	5	5	2	3	1	4	-1											1
25830	150800	2017	5	5	0	0	1									8	1	5	50	3	2	1	5	4	5	2	7	4	4	4	3	4	1	2	1	1	58	C0	2	1	1	7	1	1	3	2	2	1	5
25831	150800	2017	5	5	0	0	1									8	1	5	50	3	2	1	5	4	5	2	7	4	4	4	3	4	1	2	1	1	18	C0	2	1	1	7	1	1	3	2	2	1	18
25832	153900	2017	5	5	0	0	1									8	1	5	50	3	2	1	5	4	5	2	7	4	4	4	3	4	1	2	1	1	38	B0	3	1	1	7	1	1	2	2	1	1	5
25833	153900	2017	5	5	0	0	1									8	1	5	50	3	2	1	5	4	5	2	7	4	4	4	3	4	1	2	1	2	24	C0	2	1	1	7	1	1	3	2	2	1	5
25834	164000	2017	5	5	0	0	1									8	1	5	50	3	2	1	5	4	5	2	7	2	1	4	3	5	1	3	1	2	42	C0	2	1	1	7	1	1	3	7	2	1	5
25835	164000	2017	5	5	0	0	1									8	1	5	50	3	2	1	5	4	5	2	7	2	1	4	3	5	1	3	1	4	-1											1
25836	232000	2017	5	5	0	0	1									7	1	6	40	2	1	1	4	4	5	2	7	1	1	1	4	4	1	3	4	1	67	B0	3	1	1	7	1	1	2	2	1	1	21
25837	232000	2017	5	5	0	0	1									7	1	6	40	2	1	1	4	4	5	2	7	1	1	1	4	4	1	3	4	4	-1											1
25838	74800	2017	5	6	0	0	1									8	1	5	50	3	2	1	5	4	5	2	7	1	1	5	5	5	1	2	1	1	41	B0	3	1	1	7	1	1	2	2	1	1	5
25839	74800	2017	5	6	0	0	1									8	1	5	50	3	2	1	5	4	5	2	7	1	1	5	5	5	1	2	1	1	19	C0	2	1	1	7	1	1	3	2	2	1	5
25840	150800	2017	5	7	0	0	1			Zhongzheng Road						7	1	4	50	2	1	1	5	4	5	2	7	1	1	1	4	4	1	2	1	1	53	C0	2	1	1	7	1	1	3	7	2	1	21
25841	150800	2017	5	7	0	0	1			Zhongzheng Road						7	1	4	50	2	1	1	5	4	5	2	7	1	1	1	4	4	1	2	1	1	32	B0	3	1	1	7	1	1	2	2	1	1	21
25842	153500	2017	5	7	0	0	1									7	1	4	50	3	2	1	5	4	5	2	7	4	4	1	4	4	1	2	4	1	53	B0	3	1	1	7	1	1	2	2	1	1	21
25843	153500	2017	5	7	0	0	1									7	1	4	50	3	2	1	5	4	5	2	7	4	4	1	4	4	1	2	4	1	46	C0	2	1	1	7	1	1	3	2	2	1	21
25844	164000	2017	5	7	0	0	1			Luk Fook Road					Renai Road	7	1	4	50	3	2	1	5	4	5	2	7	4	4	2	5	5	1	3	1	1	68	C0	2	1	1	7	1	1	3	2	3	1	21
25845	164000	2017	5	7	0	0	1			Luk Fook Road					Renai Road	7	1	4	50	3	2	1	5	4	5	2	7	4	4	2	5	5	1	3	1	4	-1											1
25846	180500	2017	5	7	0	0	1									8	3	4	50	3	2	1	5	4	5	2	7	4	4	1	4	5	1	3	4	1	68	C0	2	1	1	7	1	1	3	2	2	1	22
25847	180500	2017	5	7	0	0	1									8	3	4	50	3	2	1	5	4	5	2	7	4	4	1	4	5	1	3	4	4	-1											1
25848	200600	2017	5	7	0	0	1			Bade Road						8	3	3	40	2	1	1	5	4	5	2	7	4	4	5	5	5	2	2	1	1	41	C0	2	1	1	7	1	1	3	2	2	1	21
25849	200600	2017	5	7	0	0	1			Bade Road						8	3	3	40	2	1	1	5	4	5	2	7	4	4	5	5	5	2	2	1	1	35	C0	2	1	1	7	1	1	3	2	2	1	21
25850	213300	2017	5	7	0	0	1			Wufu Road				1		8	3	3	50	2	1	1	5	4	5	2	7	4	4	5	5	5	2	2	1	1	43	B1	3	1	1	7	1	1	1	2	1	1	21
25851	213300	2017	5	7	0	0	1			Wufu Road				1		8	3	3	50	2	1	1	5	4	5	2	7	4	4	5	5	5	2	2	1	2	42	C0	2	1	1	7	1	4	3	2	2	1	21
25852	215400	2017	5	7	0	0	1			Nanzhu Road	¤@				Guangming Road	8	3	3	50	3	2	1	5	2	5	2	7	4	4	2	4	5	1	3	4	1	19	C0	2	1	1	7	1	1	2	2	3	1	21
25853	215400	2017	5	7	0	0	1			Nanzhu Road	¤@				Guangming Road	8	3	3	50	3	2	1	5	2	5	2	7	4	4	2	4	5	1	3	4	4	-1											1
25854	5000	2017	5	1	0	0	1			Zhongzheng North Road						8	3	4	50	3	2	1	5	4	5	2	7	4	4	1	4	4	1	3	1	1	18	C0	2	1	1	7	1	1	3	2	2	1	22
25855	5000	2017	5	1	0	0	1			Zhongzheng North Road						8	3	4	50	3	2	1	5	4	5	2	7	4	4	1	4	4	1	3	1	4	-1											1
25856	74000	2017	5	1	0	0	1									8	1	5	40	3	2	1	5	4	5	2	7	4	4	2	3	5	1	2	1	1	41	C0	2	1	1	7	1	1	3	7	2	1	22
25857	74000	2017	5	1	0	0	1									8	1	5	40	3	2	1	5	4	5	2	7	4	4	2	3	5	1	2	1	1	41	B0	3	1	1	7	1	1	2	2	1	1	22
25858	83700	2017	5	1	0	0	1			Daxing 14th Street						8	1	5	40	2	1	1	5	4	5	2	7	4	4	2	5	5	2	2	1	1	20	B0	3	1	1	7	1	1	2	2	1	1	21
25859	83700	2017	5	1	0	0	1			Daxing 14th Street						8	1	5	40	2	1	1	5	4	5	2	7	4	4	2	5	5	2	2	1	2	36	B0	2	2	1	7	1	1	2	2	1	1	21
25860	84500	2017	5	1	0	0	1			Changxing Road	¤T			279		7	1	4	50	3	2	1	5	4	5	2	7	4	4	2	4	4	1	2	4	1	53	B0	3	1	1	7	1	1	1	3	1	1	21
25861	84500	2017	5	1	0	0	1			Changxing Road	¤T			279		7	1	4	50	3	2	1	5	4	5	2	7	4	4	2	4	4	1	2	4	2	22	C0	2	1	1	7	1	1	3	2	2	1	21
25862	92500	2017	5	1	0	0	1									7	1	4	50	3	2	1	5	4	5	2	7	1	1	1	4	4	1	3	1	2	18	C0	2	1	1	7	1	1	3	2	3	1	21
25863	92500	2017	5	1	0	0	1									7	1	4	50	3	2	1	5	4	5	2	7	1	1	1	4	4	1	3	1	4	-1											1
25864	192500	2017	5	1	0	0	1			Nankan Road	¤@				Changrong Road	8	3	3	3	2	1	1	5	4	5	2	7	1	1	5	5	5	2	2	1	1	76	C0	2	1	1	7	1	1	3	2	3	1	21
25865	192500	2017	5	1	0	0	1			Nankan Road	¤@				Changrong Road	8	3	3	3	2	1	1	5	4	5	2	7	1	1	5	5	5	2	2	1	1	28	C0	2	1	1	7	1	1	3	2	2	1	21
25866	103500	2017	5	2	0	0	1									8	1	3	50	2	1	1	5	4	5	2	7	4	4	4	5	5	1	2	1	1	83	B0	3	1	1	7	1	1	2	2	1	1	21
25867	103500	2017	5	2	0	0	1									8	1	3	50	2	1	1	5	4	5	2	7	4	4	4	5	5	1	2	1	1	21	C0	2	1	1	7	1	1	3	2	2	1	21
25868	134500	2017	5	2	0	0	1			Wenzhong Lu	¤@			93		8	1	6	50	3	2	1	5	4	5	2	7	4	4	1	4	4	1	2	1	1	49	B0	3	3	4	7	1	1	2	2	1	1	22
25869	134500	2017	5	2	0	0	1			Wenzhong Lu	¤@			93		8	1	6	50	3	2	1	5	4	5	2	7	4	4	1	4	4	1	2	1	1	20	C0	2	3	4	7	1	1	3	2	2	1	22
25870	162000	2017	5	2	0	0	1									8	1	5	50	2	1	1	5	4	5	2	7	2	1	4	3	4	1	2	1	1	43	B0	3	1	1	7	1	1	2	2	1	1	21
25871	162000	2017	5	2	0	0	1									8	1	5	50	2	1	1	5	4	5	2	7	2	1	4	3	4	1	2	1	1	21	C0	2	1	1	7	1	1	3	2	2	1	21
25872	163500	2017	5	2	0	0	1			Nanzhu Road	¤­	152				8	1	6	50	2	1	1	5	4	5	2	7	2	1	2	4	5	1	2	4	2	28	B0	2	3	4	7	1	1	2	2	1	1	22
25873	163500	2017	5	2	0	0	1			Nanzhu Road	¤­	152				8	1	6	50	2	1	1	5	4	5	2	7	2	1	2	4	5	1	2	4	2	42	B0	3	3	4	7	1	1	2	2	1	1	22
25874	171000	2017	5	2	0	0	1			Phu Quoc Road	¤G			721		8	1	6	50	3	2	1	5	4	5	2	7	4	4	1	4	4	1	2	4	1	42	B0	3	3	4	7	1	1	2	2	3	1	22
25875	171000	2017	5	2	0	0	1			Phu Quoc Road	¤G			721		8	1	6	50	3	2	1	5	4	5	2	7	4	4	1	4	4	1	2	4	1	48	C0	2	3	4	7	1	1	3	2	2	1	22
25876	75300	2017	5	3	0	0	1			Dazhu Road				265		8	1	6	50	2	1	1	5	4	5	2	7	4	4	2	4	4	1	2	4	1	51	B1	3	3	4	7	1	1	2	2	1	1	22
25877	75300	2017	5	3	0	0	1			Dazhu Road				265		8	1	6	50	2	1	1	5	4	5	2	7	4	4	2	4	4	1	2	4	1	23	C0	2	3	4	7	1	1	3	2	2	1	22
25878	105000	2017	5	3	0	0	1			Liufu Road						8	1	6	50	2	1	1	5	4	5	2	7	2	1	2	4	5	1	2	4	1	35	B0	3	3	4	7	1	1	2	2	1	1	22
25879	105000	2017	5	3	0	0	1			Liufu Road						8	1	6	50	2	1	1	5	4	5	2	7	2	1	2	4	5	1	2	4	1	70	C0	2	3	4	7	1	1	3	2	2	1	22
25880	151500	2017	5	3	0	0	1									8	1	5	40	3	2	1	5	4	5	2	7	4	4	4	3	5	1	2	1	1	28	B0	3	1	1	7	1	1	2	2	1	1	21
25881	151500	2017	5	3	0	0	1									8	1	5	40	3	2	1	5	4	5	2	7	4	4	4	3	5	1	2	1	2	36	C0	2	1	1	7	1	1	3	2	2	1	21
25882	162000	2017	5	3	0	0	1			Nanchang Road				30		8	1	4	50	3	2	1	5	4	5	2	7	4	4	4	5	5	1	3	4	2	28	C0	2	1	1	7	1	1	3	2	2	1	22
25883	162000	2017	5	3	0	0	1			Nanchang Road				30		8	1	4	50	3	2	1	5	4	5	2	7	4	4	4	5	5	1	3	4	4	-1											1
25884	192700	2017	5	3	0	0	1			Fuxing 3rd Street				497		6	3	4	40	3	2	1	4	4	5	2	7	4	4	5	5	5	1	3	1	1	57	C0	2	1	1	7	1	1	3	2	2	1	21
25885	192700	2017	5	3	0	0	1			Fuxing 3rd Street				497		6	3	4	40	3	2	1	4	4	5	2	7	4	4	5	5	5	1	3	1	4	-1											1
25886	70000	2017	5	4	0	0	1			Zhongshan Road				246		6	1	4	50	2	1	1	4	4	5	2	7	4	4	4	5	4	1	2	4	1	28	C0	2	1	1	7	1	1	3	2	2	1	22
25887	70000	2017	5	4	0	0	1			Zhongshan Road				246		6	1	4	50	2	1	1	4	4	5	2	7	4	4	4	5	4	1	2	4	2	53	C0	2	1	1	7	1	1	3	2	2	1	22
25888	70200	2017	5	4	0	0	1									7	1	4	50	3	2	1	4	4	5	2	7	4	4	4	5	5	1	2	1	2	43	C0	2	1	1	7	1	1	3	2	2	1	22
25889	70200	2017	5	4	0	0	1									7	1	4	50	3	2	1	4	4	5	2	7	4	4	4	5	5	1	2	1	1	43	F0	3	4	5	7	1	8	5	2	3	1	22
25890	74500	2017	5	4	0	0	1			Wenzhong Lu	¤@				Section 1 of Longshou Street	6	1	5	40	2	1	1	4	4	5	2	7	1	1	1	4	4	1	2	1	2	44	B0	3	3	4	7	1	1	2	2	1	1	22
25891	74500	2017	5	4	0	0	1			Wenzhong Lu	¤@				Section 1 of Longshou Street	6	1	5	40	2	1	1	4	4	5	2	7	1	1	1	4	4	1	2	1	1	23	C0	2	3	4	7	1	1	3	2	2	1	22
25892	161600	2017	5	4	0	0	1			Taoyuan Street				149		8	1	5	50	3	2	1	5	4	5	2	7	4	4	2	1	5	1	2	1	1	53	C0	2	1	1	7	1	1	3	2	2	1	21
25893	161600	2017	5	4	0	0	1			Taoyuan Street				149		8	1	5	50	3	2	1	5	4	5	2	7	4	4	2	1	5	1	2	1	2	28	B0	3	1	1	7	1	1	2	2	3	1	21
25894	74000	2017	5	5	0	0	1									7	1	5	40	3	2	1	5	4	5	2	7	1	1	1	3	4	1	2	1	1	45	B0	3	1	4	7	1	1	2	9	1	1	21
25895	74000	2017	5	5	0	0	1									7	1	5	40	3	2	1	5	4	5	2	7	1	1	1	3	4	1	2	1	1	54	C0	2	1	4	7	1	1	3	9	2	1	21
25896	85900	2017	5	5	0	0	1			Nankan Road	¤G	201				8	1	4	50	2	1	1	5	4	5	2	7	3	1	4	4	4	1	2	1	1	66	B0	3	1	1	7	1	1	2	2	1	1	9
25897	85900	2017	5	5	0	0	1			Nankan Road	¤G	201				8	1	4	50	2	1	1	5	4	5	2	7	3	1	4	4	4	1	2	1	1	33	C0	2	1	1	7	1	1	3	2	2	1	9
25898	104000	2017	5	5	0	0	1									8	1	3	50	2	1	1	5	4	1	2	7	1	1	5	5	5	2	2	1	1	52	G0	3	2	1	7	1	1	1	2	1	1	21
25899	104000	2017	5	5	0	0	1									8	1	3	50	2	1	1	5	4	1	2	7	1	1	5	5	5	2	2	1	2	69	C0	2	1	1	7	1	4	2	2	2	1	21
25900	191800	2017	5	5	0	0	1			Nanzhu Road						8	3	5	50	2	1	1	5	4	5	2	7	1	1	5	3	5	1	2	1	1	43	B0	3	1	1	7	1	1	1	2	1	1	21
25901	191800	2017	5	5	0	0	1			Nanzhu Road						8	3	5	50	2	1	1	5	4	5	2	7	1	1	5	3	5	1	2	1	2	22	C0	2	1	1	7	1	3	5	2	2	1	21
25902	200000	2017	5	5	0	0	1			Fenghua Road				137		8	3	5	40	3	2	1	5	4	3	2	7	2	1	4	5	5	1	2	1	1	27	C0	2	1	1	7	1	1	3	2	2	1	21
25903	200000	2017	5	5	0	0	1			Fenghua Road				137		8	3	5	40	3	2	1	5	4	3	2	7	2	1	4	5	5	1	2	1	1	41	A0	3	1	1	7	1	1	1	2	1	1	21
25904	234600	2017	5	5	0	0	1			Daxing 11th Street				111		8	3	6	50	3	2	1	5	4	3	1	5	4	4	2	5	5	1	2	4	1	45	C0	2	1	1	7	1	3	5	2	3	1	22
25905	234600	2017	5	5	0	0	1			Daxing 11th Street				111		8	3	6	50	3	2	1	5	4	3	1	5	4	4	2	5	5	1	2	4	1	36	B0	3	1	1	7	1	1	2	2	1	1	22
25906	115700	2017	5	6	0	0	1			Zhongshan Road				126		6	1	4	50	3	2	1	4	4	5	2	7	4	4	2	5	4	1	2	1	1	49	B0	2	1	1	7	1	1	2	2	1	1	21
25907	115700	2017	5	6	0	0	1			Zhongshan Road				126		6	1	4	50	3	2	1	4	4	5	2	7	4	4	2	5	4	1	2	1	1	40	B0	3	1	1	7	1	1	2	2	1	1	21
25908	122700	2017	5	7	0	0	1									8	1	5	50	3	2	1	5	4	5	2	7	1	1	4	3	4	1	2	1	1	57	C0	2	1	1	7	1	3	5	2	2	1	9
25909	122700	2017	5	7	0	0	1									8	1	5	50	3	2	1	5	4	5	2	7	1	1	4	3	4	1	2	1	1	51	B0	3	1	1	7	1	1	2	2	1	1	9
26140	155900	2017	5	1	0	0	1			Wenzhong Lu	¤@				Wenxin Street	8	1	5	50	2	1	1	5	4	5	2	7	2	1	1	5	5	1	2	1	1	24	B0	3	1	1	7	1	1	2	2	1	1	22
26141	155900	2017	5	1	0	0	1			Wenzhong Lu	¤@				Wenxin Street	8	1	5	50	2	1	1	5	4	5	2	7	2	1	1	5	5	1	2	1	1	21	C0	2	1	1	7	1	1	3	2	2	1	22
26142	163000	2017	5	1	0	0	1			Daxin 3rd Street					Daxing 11th Street	8	1	6	50	2	1	1	5	4	5	2	7	4	4	2	5	5	1	2	1	2	36	C0	2	1	1	7	1	1	1	2	3	1	10
26143	163000	2017	5	1	0	0	1			Daxin 3rd Street					Daxing 11th Street	8	1	6	50	2	1	1	5	4	5	2	7	4	4	2	5	5	1	2	1	1	32	B0	3	1	1	7	1	1	3	2	3	1	22
26144	163500	2017	5	1	0	0	1	Haihuli								8	1	6	50	2	1	1	5	4	5	2	7	4	4	2	5	5	1	2	1	1	27	C0	2	3	4	7	1	1	3	3	2	1	21
26145	163500	2017	5	1	0	0	1	Haihuli								8	1	6	50	2	1	1	5	4	5	2	7	4	4	2	5	5	1	2	1	1	57	B0	3	3	4	7	1	1	2	2	3	1	22
26146	223100	2017	5	1	0	0	1									8	3	6	50	3	2	1	5	4	5	2	7	4	4	2	4	5	1	2	4	1	26	C0	2	3	4	7	1	1	3	2	2	1	22
26147	223100	2017	5	1	0	0	1									8	3	6	50	3	2	1	5	4	5	2	7	4	4	2	4	5	1	2	4	1	33	B0	3	3	4	7	1	1	2	1	1	1	22
26148	92200	2017	5	2	0	0	1									8	1	5	50	3	2	1	5	4	5	2	7	4	4	4	3	5	1	2	1	1	43	C0	2	1	1	7	1	1	3	2	2	1	9
26149	92200	2017	5	2	0	0	1									8	1	5	50	3	2	1	5	4	5	2	7	4	4	4	3	5	1	2	1	1	37	B0	3	1	1	7	1	1	2	11	1	1	9
26150	101400	2017	5	2	0	0	1									8	1	5	50	3	2	1	5	4	5	2	7	4	4	4	3	4	1	2	1	2	41	C0	2	1	1	7	1	1	3	2	2	1	5
26151	101400	2017	5	2	0	0	1									8	1	5	50	3	2	1	5	4	5	2	7	4	4	4	3	4	1	2	1	1	57	B0	3	1	1	7	1	1	2	2	1	1	5
26152	141300	2017	5	2	0	0	1			Daxin Road		938				7	1	4	50	2	1	1	5	4	5	2	7	1	1	2	5	5	1	3	1	1	26	C0	2	1	1	7	1	1	3	2	3	1	21
26153	141300	2017	5	2	0	0	1			Daxin Road		938				7	1	4	50	2	1	1	5	4	5	2	7	1	1	2	5	5	1	3	1	4	-1											1
26154	194000	2017	5	2	0	0	1			Long On Street	¤G			1394		8	3	3	50	3	2	1	5	4	5	2	7	4	4	2	5	5	1	2	1	2	54	B0	2	1	1	7	1	1	2	2	1	1	21
26155	194000	2017	5	2	0	0	1			Long On Street	¤G			1394		8	3	3	50	3	2	1	5	4	5	2	7	4	4	2	5	5	1	2	1	1	38	B0	3	1	1	7	1	1	2	6	1	1	21
26156	100700	2017	5	2	0	0	1			Zhongzheng Road				25		8	1	5	50	3	2	1	5	4	5	2	7	4	4	1	5	5	2	2	1	1	32	B0	3	1	1	7	1	1	2	2	1	1	22
26157	100700	2017	5	2	0	0	1			Zhongzheng Road				25		8	1	5	50	3	2	1	5	4	5	2	7	4	4	1	5	5	2	2	1	1	34	C0	2	1	1	7	1	1	3	2	2	1	22
26158	160000	2017	5	2	0	0	1			Nankan Road				228		8	1	4	40	3	2	1	5	4	5	2	7	4	4	4	5	5	1	2	4	2	22	C0	2	1	1	7	1	1	3	2	2	1	21
26159	160000	2017	5	2	0	0	1			Nankan Road				228		8	1	4	40	3	2	1	5	4	5	2	7	4	4	4	5	5	1	2	4	1	54	B0	3	1	1	7	1	1	2	2	1	1	21
30232	73900	2017	6	5	0	0	1									6	1	5	50	3	2	1	4	4	5	2	7	2	1	4	3	5	1	2	1	1	40	B0	3	1	1	7	1	1	2	2	1	1	5
30233	73900	2017	6	5	0	0	1									6	1	5	50	3	2	1	4	4	5	2	7	2	1	4	3	5	1	2	1	1	34	C0	2	1	1	7	1	1	3	2	2	1	5
30234	84100	2017	6	5	0	0	1									6	1	5	50	3	2	1	4	4	5	2	7	4	4	4	3	5	1	2	1	2	37	C0	2	1	1	7	1	1	3	2	2	1	5
30235	84100	2017	6	5	0	0	1									6	1	5	50	3	2	1	4	4	5	2	7	4	4	4	3	5	1	2	1	2	22	B0	3	1	1	7	1	1	2	2	1	1	5
30236	192000	2017	6	5	0	0	1			Haishan Road	¤@			458¤§1		6	3	6	50	3	2	1	4	4	3	1	5	4	4	4	4	5	1	2	1	1	45	C0	2	3	4	7	1	1	3	2	2	1	22
30237	192000	2017	6	5	0	0	1			Haishan Road	¤@			458¤§1		6	3	6	50	3	2	1	4	4	3	1	5	4	4	4	4	5	1	2	1	1	45	A1	3	3	4	7	1	1	1	11	1	1	22
30238	121000	2017	6	7	0	0	1			Section 1 of Longshou Street		81				8	1	3	50	2	2	1	5	4	5	2	7	4	4	2	2	4	1	2	1	1	51	B0	3	1	1	7	1	1	2	2	1	1	21
30239	121000	2017	6	7	0	0	1			Section 1 of Longshou Street		81				8	1	3	50	2	2	1	5	4	5	2	7	4	4	2	2	4	1	2	1	1	16	C0	2	1	1	7	1	2	5	2	2	1	21
30240	123000	2017	6	7	0	0	1									6	1	5	50	2	2	1	4	4	5	2	7	4	4	1	4	5	1	2	1	1	16	B0	3	3	4	7	1	1	2	2	1	1	22
30241	123000	2017	6	7	0	0	1									6	1	5	50	2	2	1	4	4	5	2	7	4	4	1	4	5	1	2	1	1	16	C0	2	3	4	7	1	1	3	2	2	1	22
30242	75000	2017	6	1	0	0	1									6	1	6	40	3	2	1	4	4	5	2	7	4	4	1	4	4	1	2	4	1	65	B0	3	1	1	7	1	1	1	2	1	1	21
30243	75000	2017	6	1	0	0	1									6	1	6	40	3	2	1	4	4	5	2	7	4	4	1	4	4	1	2	4	1	27	C0	2	1	1	7	1	1	3	2	2	1	21
30244	81500	2017	6	1	0	0	1									6	1	6	40	3	2	1	4	4	5	2	7	1	1	2	4	4	1	2	4	2	36	B0	3	1	1	7	1	1	2	2	1	1	21
30245	81500	2017	6	1	0	0	1									6	1	6	40	3	2	1	4	4	5	2	7	1	1	2	4	4	1	2	4	2	34	C0	2	1	1	7	1	1	3	2	2	1	21
30246	85000	2017	6	1	0	0	1			Fulu 1st Street				90		8	1	5	50	2	2	1	5	4	5	2	7	4	4	4	5	5	2	2	1	1	67	C0	2	1	1	7	1	1	2	6	2	1	21
30247	85000	2017	6	1	0	0	1			Fulu 1st Street				90		8	1	5	50	2	2	1	5	4	5	2	7	4	4	4	5	5	2	2	1	1	21	C0	3	1	1	7	1	1	2	9	2	1	21
30248	190500	2017	6	2	0	0	1			Nanshan Road	¤G	357		40		8	3	4	50	3	2	1	5	4	5	2	7	4	4	4	5	5	1	3	1	1	30	C0	2	1	1	7	1	1	3	2	2	1	21
30249	190500	2017	6	2	0	0	1			Nanshan Road	¤G	357		40		8	3	4	50	3	2	1	5	4	5	2	7	4	4	4	5	5	1	3	1	4	-1											1
30250	213000	2017	6	5	0	0	1									8	3	6	40	3	2	1	5	4	5	2	7	4	4	4	5	5	1	2	4	1	22	C0	2	1	1	7	1	3	5	2	2	1	21
30251	213000	2017	6	5	0	0	1									8	3	6	40	3	2	1	5	4	5	2	7	4	4	4	5	5	1	2	4	1	18	C0	2	1	1	7	1	1	3	2	2	1	21
30290	152100	2017	6	5	0	0	1			Dazhu Road					Xinxing Street	6	1	6	50	2	1	1	4	4	5	2	7	1	1	5	5	5	1	2	1	1	38	B1	3	1	1	7	1	1	2	2	3	1	22
30291	152100	2017	6	5	0	0	1			Dazhu Road					Xinxing Street	6	1	6	50	2	1	1	4	4	5	2	7	1	1	5	5	5	1	2	1	2	50	C0	2	1	1	7	1	1	3	2	3	1	22
30292	73600	2017	6	6	0	0	1			South Fook Street				216		6	1	6	50	3	2	1	4	4	5	1	1	4	4	2	5	5	1	2	1	1	40	A1	3	1	1	7	1	1	1	2	1	1	10
30293	73600	2017	6	6	0	0	1			South Fook Street				216		6	1	6	50	3	2	1	4	4	5	1	1	4	4	2	5	5	1	2	1	1	50	C0	2	1	1	7	1	1	3	2	2	1	22
30294	122100	2017	6	1	0	0	1			Changrong Road				55		8	1	6	50	3	2	1	5	4	5	2	7	4	4	4	4	5	1	2	4	1	22	C0	2	3	4	7	1	1	3	2	2	1	22
30295	122100	2017	6	1	0	0	1			Changrong Road				55		8	1	6	50	3	2	1	5	4	5	2	7	4	4	4	4	5	1	2	4	1	41	B0	3	3	4	7	1	1	1	2	1	1	22
30296	122100	2017	6	1	0	0	1			Guangming Road	¤G			18		8	1	6	50	3	2	1	5	4	5	2	7	4	4	2	4	5	1	2	4	2	21	C0	2	3	4	7	1	1	3	2	2	1	22
30297	122100	2017	6	1	0	0	1			Guangming Road	¤G			18		8	1	6	50	3	2	1	5	4	5	2	7	4	4	2	4	5	1	2	4	1	72	B0	3	3	4	7	1	1	2	2	1	1	22
30298	62000	2017	6	2	0	0	1			Shanlin Road	¤T					8	1	6	50	2	1	1	5	4	5	2	7	4	4	2	4	5	1	2	4	1	62	B0	3	3	4	7	1	1	2	2	1	1	22
30299	62000	2017	6	2	0	0	1			Shanlin Road	¤T					8	1	6	50	2	1	1	5	4	5	2	7	4	4	2	4	5	1	2	4	2	39	F0	2	3	4	7	1	8	5	2	3	1	22
30300	125900	2017	6	2	0	0	1			Nanzhu Road	¤@	98				8	1	5	50	2	1	1	5	4	5	2	7	1	1	2	5	5	1	2	1	2	43	C0	2	1	1	7	1	1	3	2	2	1	21
30301	125900	2017	6	2	0	0	1			Nanzhu Road	¤@	98				8	1	5	50	2	1	1	5	4	5	2	7	1	1	2	5	5	1	2	1	1	50	B0	3	1	1	7	1	1	2	2	1	1	21
30302	135500	2017	6	3	0	0	1			Zhongshan Road					Renai Road	8	1	3	50	3	2	1	5	4	5	2	7	4	4	2	5	5	1	2	1	2	30	C0	2	1	1	7	1	1	3	2	2	1	21
30303	135500	2017	6	3	0	0	1			Zhongshan Road					Renai Road	8	1	3	50	3	2	1	5	4	5	2	7	4	4	2	5	5	1	2	1	2	38	C0	2	1	1	7	1	1	3	2	2	1	21
30304	173600	2017	6	3	0	0	1			Daxin 3rd Street					Daxing 11th Street	8	1	3	50	2	1	1	5	4	5	2	7	4	4	5	5	5	2	2	1	2	19	C0	2	1	1	7	1	1	3	2	2	1	21
30305	173600	2017	6	3	0	0	1			Daxin 3rd Street					Daxing 11th Street	8	1	3	50	2	1	1	5	4	5	2	7	4	4	5	5	5	2	2	1	1	46	B0	3	1	1	7	1	1	1	2	1	1	10
30306	71500	2017	6	4	0	0	1			Luk Fook Road						8	1	3	40	2	1	1	5	4	5	2	7	1	1	5	5	5	2	2	1	2	57	B0	3	1	1	7	1	1	2	2	1	1	21
30307	71500	2017	6	4	0	0	1			Luk Fook Road						8	1	3	40	2	1	1	5	4	5	2	7	1	1	5	5	5	2	2	1	1	37	C0	2	1	1	7	1	1	3	2	2	1	21
30308	92300	2017	6	4	0	0	1			Nanzhu Road	¤G	361		5¤ë1¤é		8	1	3	40	3	2	1	5	4	5	2	7	4	4	5	5	5	2	2	1	1	41	B0	3	1	1	7	1	1	2	2	1	1	21
30309	92300	2017	6	4	0	0	1			Nanzhu Road	¤G	361		5¤ë1¤é		8	1	3	40	3	2	1	5	4	5	2	7	4	4	5	5	5	2	2	1	1	18	C0	2	1	1	7	1	1	3	2	2	1	21
30310	115500	2017	6	4	0	0	1			Nankan Road		175		10		8	1	5	50	3	2	1	5	4	5	2	7	4	4	5	4	5	2	2	1	1	50	B0	3	1	1	7	1	1	2	2	1	1	21
30311	115500	2017	6	4	0	0	1			Nankan Road		175		10		8	1	5	50	3	2	1	5	4	5	2	7	4	4	5	4	5	2	2	1	1	25	C0	2	1	1	7	1	1	3	2	2	1	21
30312	133800	2017	6	4	0	0	1									8	1	4	50	2	1	1	5	4	5	2	7	1	1	1	4	5	1	2	1	1	55	B0	3	1	1	7	1	1	2	2	1	1	21
30313	133800	2017	6	4	0	0	1									8	1	4	50	2	1	1	5	4	5	2	7	1	1	1	4	5	1	2	1	1	26	C0	2	1	1	7	1	1	3	2	2	1	21
30314	73200	2017	6	5	0	0	1									8	1	4	40	2	1	1	5	4	5	2	7	4	4	5	5	5	1	2	1	2	32	C0	3	1	1	7	1	1	3	2	2	1	21
30315	73200	2017	6	5	0	0	1									8	1	4	40	2	1	1	5	4	5	2	7	4	4	5	5	5	1	2	1	2	63	C0	2	1	1	7	1	1	3	2	2	1	21
30316	180000	2017	6	6	0	0	1									8	3	6	40	2	1	1	5	4	5	2	7	3	1	1	5	5	1	2	4	1	68	C0	2	1	1	7	1	1	3	2	2	1	21
30317	180000	2017	6	6	0	0	1									8	3	6	40	2	1	1	5	4	5	2	7	3	1	1	5	5	1	2	4	1	53	C0	2	1	1	7	1	1	3	2	2	1	21
30318	181000	2017	6	6	0	0	1									8	1	6	40	3	2	1	5	4	5	2	7	4	4	2	5	5	1	2	4	2	24	C0	2	1	1	7	1	1	3	2	2	1	21
30319	181000	2017	6	6	0	0	1									8	1	6	40	3	2	1	5	4	5	2	7	4	4	2	5	5	1	2	4	2	39	B0	3	3	4	7	1	1	2	11	1	1	21
30320	223500	2017	6	6	0	0	1									8	3	6	40	3	2	1	5	4	5	2	7	4	4	1	4	4	1	2	4	1	40	F0	2	1	1	7	1	8	5	8	3	1	21
30321	223500	2017	6	6	0	0	1									8	3	6	40	3	2	1	5	4	5	2	7	4	4	1	4	4	1	2	4	1	39	C0	2	1	1	7	1	1	3	2	2	1	21
30350	114100	2017	6	7	0	0	1			Shangzhu Road					Shangzhu 3rd Street	7	1	6	50	2	1	1	5	4	5	2	7	4	4	2	5	5	1	2	4	1	62	B0	3	1	1	7	1	1	2	2	1	1	22
30351	114100	2017	6	7	0	0	1			Shangzhu Road					Shangzhu 3rd Street	7	1	6	50	2	1	1	5	4	5	2	7	4	4	2	5	5	1	2	4	1	24	C0	2	1	1	7	1	1	3	2	2	1	22
30352	114200	2017	6	7	0	0	1			Renai Road						8	1	4	50	2	1	1	5	4	5	2	7	2	1	2	5	5	1	2	4	1	30	B0	3	1	1	7	1	1	2	2	1	1	21
30353	114200	2017	6	7	0	0	1			Renai Road						8	1	4	50	2	1	1	5	4	5	2	7	2	1	2	5	5	1	2	4	1	44	C0	2	1	1	7	1	1	3	2	2	1	21
30354	145500	2017	6	7	0	0	1									6	1	6	40	3	2	1	4	4	5	2	7	4	4	2	5	5	1	2	1	1	48	C0	2	1	1	7	1	1	3	8	2	1	21
30355	145500	2017	6	7	0	0	1									6	1	6	40	3	2	1	4	4	5	2	7	4	4	2	5	5	1	2	1	2	38	B0	3	3	1	7	1	1	2	11	1	1	21
30356	184400	2017	6	4	0	0	1			Chang'an Road	¤G			226		8	3	6	50	3	2	1	5	4	5	2	7	4	4	4	5	4	1	2	1	2	50	B0	3	1	1	7	1	1	2	2	1	1	22
30357	184400	2017	6	4	0	0	1			Chang'an Road	¤G			226		8	3	6	50	3	2	1	5	4	5	2	7	4	4	4	5	4	1	2	1	2	28	C0	2	1	1	7	1	3	5	2	2	1	22
30358	35000	2017	6	5	0	0	1			Nanshan Road	¤G	357			Changxing Road	7	3	4	50	2	1	1	5	4	5	2	7	1	1	2	5	5	1	2	1	1	18	C0	3	1	1	7	1	1	3	2	2	1	21
30359	35000	2017	6	5	0	0	1			Nanshan Road	¤G	357			Changxing Road	7	3	4	50	2	1	1	5	4	5	2	7	1	1	2	5	5	1	2	1	1	40	C0	2	1	1	7	1	1	3	2	2	1	21
30360	75500	2017	6	1	0	0	1			Wenzhong Lu	¤@				Wenxin Street	8	1	6	50	2	1	1	5	4	5	2	7	2	1	1	5	5	1	2	1	1	35	C0	2	1	1	7	1	1	3	2	2	1	22
30361	75500	2017	6	1	0	0	1			Wenzhong Lu	¤@				Wenxin Street	8	1	6	50	2	1	1	5	4	5	2	7	2	1	1	5	5	1	2	1	1	34	C0	2	1	1	7	1	1	3	2	2	1	22
30362	183900	2017	6	2	0	0	1			Renai Road	¤T			580		7	3	3	40	3	2	1	4	4	5	2	7	4	4	2	4	5	1	3	1	1	18	C0	2	1	1	7	1	1	3	2	3	1	21
30363	183900	2017	6	2	0	0	1			Renai Road	¤T			580		7	3	3	40	3	2	1	4	4	5	2	7	4	4	2	4	5	1	3	1	4	-1											1
30364	73500	2017	6	3	0	0	1									8	1	6	40	3	2	1	5	4	5	2	7	4	4	4	5	5	1	2	4	1	78	C0	2	1	1	7	1	1	3	2	2	1	21
30365	73500	2017	6	3	0	0	1									8	1	6	40	3	2	1	5	4	5	2	7	4	4	4	5	5	1	2	4	1	26	C0	2	1	1	7	1	1	3	2	2	1	21
30366	75800	2017	6	3	0	0	1									8	1	6	40	2	1	1	5	4	5	2	7	4	4	1	4	4	1	2	4	1	23	C0	2	1	1	7	1	1	3	2	2	1	21
30367	75800	2017	6	3	0	0	1									8	1	6	40	2	1	1	5	4	5	2	7	4	4	1	4	4	1	2	4	2	29	C0	2	1	1	7	1	1	3	2	2	1	21
30368	151800	2017	6	3	0	0	1			Guangming Road	¤G					8	1	6	50	3	2	1	5	4	5	2	7	4	4	2	4	5	1	2	1	2	17	C0	3	3	4	7	1	2	5	2	2	1	22
30369	151800	2017	6	3	0	0	1			Guangming Road	¤G					8	1	6	50	3	2	1	5	4	5	2	7	4	4	2	4	5	1	2	1	2	32	C0	2	3	4	7	1	1	3	2	2	1	22
30370	180300	2017	6	3	0	0	1									8	1	4	50	2	1	1	5	4	5	2	7	1	1	2	4	5	1	2	4	1	24	B1	3	1	1	7	1	1	2	2	1	1	21
30371	180300	2017	6	3	0	0	1									8	1	4	50	2	1	1	5	4	5	2	7	1	1	2	4	5	1	2	4	1	32	C0	2	1	1	7	1	1	3	2	2	1	21
30372	74000	2017	6	4	0	0	1			Shangxing Road						8	1	6	50	2	1	1	5	4	5	2	7	4	4	2	4	5	1	2	4	1	58	B0	3	3	4	7	1	6	5	2	1	1	22
30373	74000	2017	6	4	0	0	1			Shangxing Road						8	1	6	50	2	1	1	5	4	5	2	7	4	4	2	4	5	1	2	4	2	64	C0	2	3	4	7	1	1	3	2	2	1	22
30374	94100	2017	6	4	0	0	1			Zhongzheng North Road		2				8	1	6	40	3	2	1	5	4	5	2	7	4	4	5	4	5	1	2	4	2	47	B0	3	3	4	7	1	1	2	2	1	1	22
30375	94100	2017	6	4	0	0	1			Zhongzheng North Road		2				8	1	6	40	3	2	1	5	4	5	2	7	4	4	5	4	5	1	2	4	1	79	C0	2	3	4	7	1	3	5	2	2	1	22
30376	100600	2017	6	4	0	0	1			Nankan Road				152-1		8	1	6	50	2	1	1	5	4	5	2	7	4	4	2	4	5	1	2	4	1	68	C0	2	3	4	7	1	1	3	2	2	1	22
30377	100600	2017	6	4	0	0	1			Nankan Road				152-1		8	1	6	50	2	1	1	5	4	5	2	7	4	4	2	4	5	1	2	4	1	46	B0	3	3	4	7	1	1	2	2	1	1	22
30378	154900	2017	6	5	0	0	1			Nankan Road	¤@			93		8	1	5	50	3	2	1	5	4	5	2	7	4	4	1	4	5	1	2	1	1	46	C0	2	3	4	7	1	1	3	2	2	1	22
30379	154900	2017	6	5	0	0	1			Nankan Road	¤@			93		8	1	5	50	3	2	1	5	4	5	2	7	4	4	1	4	5	1	2	1	1	46	B0	3	3	4	7	1	1	2	2	1	1	22
30380	220100	2017	6	5	0	0	1									8	3	5	40	3	2	1	5	4	5	2	7	4	4	5	5	5	2	2	1	1	27	F0	2	1	1	7	1	8	5	2	3	1	9
30381	220100	2017	6	5	0	0	1									8	3	5	40	3	2	1	5	4	5	2	7	4	4	5	5	5	2	2	1	1	24	C0	2	1	1	7	1	1	3	2	2	1	9
30382	134000	2017	6	4	0	0	1			Nanqing Road						8	1	6	40	2	1	1	5	4	5	2	7	2	1	1	4	4	1	2	4	1	28	B1	3	3	4	7	1	1	2	2	1	1	22
30383	134000	2017	6	4	0	0	1			Nanqing Road						8	1	6	40	2	1	1	5	4	5	2	7	2	1	1	4	4	1	2	4	1	34	C0	2	3	4	7	1	1	3	2	2	1	22
30384	155000	2017	6	4	0	0	1									8	1	5	50	2	1	1	5	4	5	2	7	1	1	1	3	3	1	2	1	1	23	C0	2	1	4	7	1	1	3	9	2	1	22
30385	155000	2017	6	4	0	0	1									8	1	5	50	2	1	1	5	4	5	2	7	1	1	1	3	3	1	2	1	1	52	A0	3	1	4	7	1	1	1	9	1	2	10
30386	235000	2017	6	4	0	0	1									7	3	4	50	3	4	1	5	4	5	2	7	4	4	1	4	5	1	3	1	2	33	C0	2	1	1	7	1	1	3	7	3	1	21
30387	235000	2017	6	4	0	0	1									7	3	4	50	3	4	1	5	4	5	2	7	4	4	1	4	5	1	3	1	4	-1											1
30388	121000	2017	6	5	0	0	1			Xinnan Road	¤G					6	1	5	50	3	2	1	4	4	5	1	6	1	1	1	3	4	1	2	1	1	49	B0	3	1	1	7	1	1	2	2	1	1	21
30389	121000	2017	6	5	0	0	1			Xinnan Road	¤G					6	1	5	50	3	2	1	4	4	5	1	6	1	1	1	3	4	1	2	1	2	33	C0	2	1	1	7	1	1	3	2	2	1	21
30390	132700	2017	6	5	0	0	1			Nankan Road	¤G			274		6	1	5	50	2	1	1	4	4	5	1	6	4	4	1	5	1	2	2	1	2	21	B0	2	1	1	7	1	1	2	2	1	1	21
30391	132700	2017	6	5	0	0	1			Nankan Road	¤G			274		6	1	5	50	2	1	1	4	4	5	1	6	4	4	1	5	1	2	2	1	1	40	B0	2	1	1	7	1	1	2	2	1	1	21
30394	121400	2017	6	7	0	0	1									7	1	4	50	2	1	1	5	4	5	2	7	1	1	1	4	4	2	2	1	2	38	C0	2	1	1	7	1	4	2	2	2	1	21
30395	121400	2017	6	7	0	0	1									7	1	4	50	2	1	1	5	4	5	2	7	1	1	1	4	4	2	2	1	1	57	B0	3	1	1	7	1	1	1	2	1	1	21
30396	74000	2017	6	1	0	0	1									7	1	4	40	3	2	1	4	4	5	2	7	1	1	2	5	4	1	2	1	1	52	B0	3	1	1	7	1	1	1	3	3	1	21
30397	74000	2017	6	1	0	0	1									7	1	4	40	3	2	1	4	4	5	2	7	1	1	2	5	4	1	2	1	1	50	C0	2	1	1	7	1	1	3	2	3	1	21
30398	153500	2017	6	1	0	0	1			Nanzhu Road	¤@			100		8	1	4	40	3	2	1	5	4	5	2	7	2	1	2	5	5	1	1	7	1	8	B0	3	1	4	7	2	8	5	10	3	1	14
30399	153500	2017	6	1	0	0	1			Nanzhu Road	¤@			100		8	1	4	40	3	2	1	5	4	5	2	7	2	1	2	5	5	1	1	7	1	39	C0	2	1	1	7	1	1	3	2	2	1	21
30410	83200	2017	6	3	0	0	1			Zhongxing Fifth Street						8	1	5	40	2	1	1	5	4	5	2	7	4	4	4	4	5	1	2	1	2	43	B0	3	1	1	7	1	1	2	2	1	1	21
30411	83200	2017	6	3	0	0	1			Zhongxing Fifth Street						8	1	5	40	2	1	1	5	4	5	2	7	4	4	4	4	5	1	2	1	1	31	C0	2	1	1	7	1	1	3	2	2	1	21
30412	150300	2017	6	4	0	0	1			Shangxing Road				52		8	1	6	40	2	1	1	5	4	5	2	7	4	4	2	4	5	1	2	4	1	54	B0	3	3	4	7	1	1	2	2	1	1	22
30413	150300	2017	6	4	0	0	1			Shangxing Road				52		8	1	6	40	2	1	1	5	4	5	2	7	4	4	2	4	5	1	2	4	1	33	C0	2	3	4	7	1	1	3	2	2	1	22
30414	174300	2017	6	4	0	0	1			Guangming Road	¤G			110		8	1	6	50	2	1	1	5	4	5	2	7	4	4	4	4	5	1	2	4	1	40	B0	3	3	4	7	1	1	2	2	1	1	22
30415	174300	2017	6	4	0	0	1			Guangming Road	¤G			110		8	1	6	50	2	1	1	5	4	5	2	7	4	4	4	4	5	1	2	4	2	22	C0	2	3	4	7	1	1	3	2	2	1	22
30416	173900	2017	6	1	0	0	1									8	1	5	50	3	2	1	5	4	5	2	7	4	4	5	2	2	2	1	1	2	22	C0	2	3	4	7	1	1	3	2	2	1	22
30417	173900	2017	6	1	0	0	1									8	1	5	50	3	2	1	5	4	5	2	7	4	4	5	2	2	2	1	1	1	22	H0	3	3	4	8	2	8	5	10	3	1	22
30418	100700	2017	6	2	0	0	1			Bade Road				38		8	1	4	40	3	2	1	5	4	5	2	7	4	4	4	5	5	1	2	1	1	63	B1	3	1	1	7	1	1	2	2	1	1	21
30419	100700	2017	6	2	0	0	1			Bade Road				38		8	1	4	40	3	2	1	5	4	5	2	7	4	4	4	5	5	1	2	1	1	36	C0	2	1	1	7	1	6	3	2	2	1	21
30420	132400	2017	6	2	0	0	1									8	1	5	50	3	2	1	5	4	5	2	7	4	4	4	3	5	1	2	1	1	44	B0	3	1	1	7	1	1	2	2	1	1	5
30421	132400	2017	6	2	0	0	1									8	1	5	50	3	2	1	5	4	5	2	7	4	4	4	3	5	1	2	1	2	18	C0	2	1	1	7	1	3	5	2	2	1	5
30422	173200	2017	6	2	0	0	1									8	1	5	50	3	2	1	5	4	5	2	7	1	1	4	3	5	1	2	1	1	50	B0	3	1	1	7	1	1	1	2	1	1	9
30423	173200	2017	6	2	0	0	1									8	1	5	50	3	2	1	5	4	5	2	7	1	1	4	3	5	1	2	1	1	27	C0	2	1	1	7	1	1	3	2	2	1	5
30424	93000	2017	6	3	0	0	1									8	1	5	50	3	2	1	5	4	5	2	7	2	1	4	3	4	1	2	1	2	43	B0	3	1	1	7	1	1	2	2	1	1	5
30425	93000	2017	6	3	0	0	1									8	1	5	50	3	2	1	5	4	5	2	7	2	1	4	3	4	1	2	1	2	24	C0	2	1	1	7	1	1	3	2	2	1	5
30426	182000	2017	6	3	0	0	1			Nanshan Road	¤@			105		8	2	6	50	2	1	1	5	4	5	2	7	2	1	1	4	4	1	2	4	2	14	F0	2	3	4	7	1	8	5	2	3	1	22
30427	182000	2017	6	3	0	0	1			Nanshan Road	¤@			105		8	2	6	50	2	1	1	5	4	5	2	7	2	1	1	4	4	1	2	4	1	32	B0	3	3	4	7	1	1	2	2	1	1	22
30428	192300	2017	6	4	0	0	1			Renai Road						8	3	5	50	2	1	1	5	4	5	2	7	1	1	5	5	5	2	2	1	2	27	B0	3	1	1	7	1	1	2	2	1	1	21
30429	192300	2017	6	4	0	0	1			Renai Road						8	3	5	50	2	1	1	5	4	5	2	7	1	1	5	5	5	2	2	1	2	40	C0	2	1	1	7	1	3	5	2	2	1	21
30430	74000	2017	6	5	0	0	1			Chang'an Road				149		8	1	4	50	3	2	1	5	4	5	2	7	4	4	2	4	4	1	2	4	3	-1		4	3	4	7	2	7	5	11	3	2	22
30431	74000	2017	6	5	0	0	1			Chang'an Road				149		8	1	4	50	3	2	1	5	4	5	2	7	4	4	2	4	4	1	2	4	2	35	C0	2	1	1	7	1	1	3	2	2	1	21
30432	161000	2017	6	5	0	0	1									8	1	6	40	2	1	1	5	4	5	2	7	2	1	1	4	4	1	2	4	1	42	B0	3	1	1	7	1	1	1	2	1	1	21
30433	161000	2017	6	5	0	0	1									8	1	6	40	2	1	1	5	4	5	2	7	2	1	1	4	4	1	2	4	1	22	C0	2	1	1	7	1	1	3	2	2	1	21
30434	105800	2017	6	7	0	0	1									7	1	3	40	3	2	1	4	4	5	2	7	4	4	5	5	5	2	3	1	1	15	B0	2	1	1	7	1	2	5	2	1	1	21
30435	105800	2017	6	7	0	0	1									7	1	3	40	3	2	1	4	4	5	2	7	4	4	5	5	5	2	3	1	4	-1											1
30436	75900	2017	6	2	0	0	1	mountain nose	11					23¤§1		8	1	8	40	2	1	1	5	4	5	2	7	4	4	2	5	5	2	2	1	2	41	B1	3	1	1	7	1	1	2	2	1	1	21
30437	75900	2017	6	2	0	0	1	mountain nose	11					23¤§1		8	1	8	40	2	1	1	5	4	5	2	7	4	4	2	5	5	2	2	1	2	22	C0	2	1	1	7	1	1	3	2	2	1	21
30438	101100	2017	6	3	0	0	1									8	1	5	50	3	2	1	5	4	5	2	7	2	1	4	3	4	1	2	1	1	28	B0	3	1	1	7	1	1	2	2	1	1	5
30439	101100	2017	6	3	0	0	1									8	1	5	50	3	2	1	5	4	5	2	7	2	1	4	3	4	1	2	1	2	55	C0	2	1	1	7	1	3	5	2	2	1	19
30440	210300	2017	6	7	0	0	1									6	3	5	50	3	2	1	4	4	5	2	7	4	4	4	3	4	1	2	1	1	28	B0	3	1	1	7	1	1	2	2	1	1	5
30441	210300	2017	6	7	0	0	1									6	3	5	50	3	2	1	4	4	5	2	7	4	4	4	3	4	1	2	1	1	25	C0	2	1	1	7	1	1	3	2	2	1	5
30442	202900	2017	6	4	0	0	1			Dazhu Road				472		8	3	3	50	3	2	1	5	4	5	2	7	4	4	2	4	4	1	2	1	1	75	B0	3	1	1	7	1	1	2	2	1	1	21
30443	202900	2017	6	4	0	0	1			Dazhu Road				472		8	3	3	50	3	2	1	5	4	5	2	7	4	4	2	4	4	1	2	1	1	28	C0	2	1	1	7	1	1	3	2	2	1	21
30444	204700	2017	6	5	0	0	1									8	3	4	50	3	2	1	5	4	4	2	7	4	4	2	4	5	1	3	1	1	24	C0	2	1	1	7	1	1	3	2	3	1	21
30445	204700	2017	6	5	0	0	1									8	3	4	50	3	2	1	5	4	4	2	7	4	4	2	4	5	1	3	1	4	-1											1
30446	92800	2017	6	6	0	0	1									8	1	6	40	3	2	1	5	4	5	2	7	4	4	2	5	5	1	2	4	1	26	C0	2	1	1	7	1	1	3	2	2	1	21
30447	92800	2017	6	6	0	0	1									8	1	6	40	3	2	1	5	4	5	2	7	4	4	2	5	5	1	2	4	1	48	B1	3	1	1	7	1	1	2	2	3	1	21
30448	110500	2017	6	6	0	0	1									8	1	6	40	2	2	1	5	4	5	2	7	2	1	2	5	5	1	2	4	1	60	C0	2	1	1	7	1	1	3	2	2	1	21
30449	110500	2017	6	6	0	0	1									8	1	6	40	2	2	1	5	4	5	2	7	2	1	2	5	5	1	2	4	2	37	B0	3	1	1	7	1	1	2	2	1	1	21
30450	194000	2017	6	6	0	0	1									8	3	4	50	2	1	1	5	4	3	1	5	4	4	2	4	5	1	2	4	1	70	B0	3	1	1	7	1	1	2	2	3	1	21
30451	194000	2017	6	6	0	0	1									8	3	4	50	2	1	1	5	4	3	1	5	4	4	2	4	5	1	2	4	1	18	C0	2	1	1	7	1	1	3	2	3	1	21
30452	5300	2017	6	7	0	0	1									8	3	4	50	3	2	1	5	4	5	2	7	3	1	2	4	4	1	3	1	1	31	C0	2	1	1	7	1	1	3	8	3	1	21
30453	5300	2017	6	7	0	0	1									8	3	4	50	3	2	1	5	4	5	2	7	3	1	2	4	4	1	3	1	4	-1											1
30454	60800	2017	6	7	0	0	1			Xinnan Road	¤@					8	1	6	50	3	2	1	5	4	5	2	7	2	1	1	4	4	1	2	4	1	42	C0	2	3	4	7	1	1	3	2	2	1	22
30455	60800	2017	6	7	0	0	1			Xinnan Road	¤@					8	1	6	50	3	2	1	5	4	5	2	7	2	1	1	4	4	1	2	4	1	46	C0	2	3	4	7	1	1	3	2	2	1	22
30456	101500	2017	6	1	0	0	1									8	1	5	50	3	2	1	5	4	3	2	7	4	4	5	5	5	2	1	1	1	50	B1	3	1	1	7	1	1	1	2	1	1	22
30457	101500	2017	6	1	0	0	1									8	1	5	50	3	2	1	5	4	3	2	7	4	4	5	5	5	2	1	1	1	61	H0	2	4	5	8	2	8	5	10	3	1	22
30458	154000	2017	6	2	0	0	1									8	1	4	90	3	2	1	5	4	5	2	7	4	4	1	4	1	1	3	1	1	62	A4	2	1	1	7	1	1	1	2	1	1	21
30459	154000	2017	6	2	0	0	1									8	1	4	90	3	2	1	5	4	5	2	7	4	4	1	4	1	1	3	1	4	-1											1
30460	90000	2017	6	3	0	0	1									6	1	4	50	2	1	1	4	4	5	1	3	1	1	2	5	4	1	2	1	2	48	B0	3	1	1	7	1	1	2	2	1	1	21
30461	90000	2017	6	3	0	0	1									6	1	4	50	2	1	1	4	4	5	1	3	1	1	2	5	4	1	2	1	1	30	C0	2	1	1	7	1	1	3	2	2	1	21
30462	93500	2017	6	3	0	0	1									6	1	4	50	2	1	1	4	4	5	2	7	2	1	1	4	1	1	2	1	1	65	B0	3	1	1	7	1	1	2	2	1	1	21
30463	93500	2017	6	3	0	0	1									6	1	4	50	2	1	1	4	4	5	2	7	2	1	1	4	1	1	2	1	1	19	C0	2	1	1	7	1	1	3	2	2	1	21
30464	155000	2017	6	3	0	0	1									6	1	5	50	2	1	1	4	4	5	2	7	1	1	4	3	5	1	2	1	1	18	C0	2	1	1	7	1	1	3	2	2	1	22
30465	155000	2017	6	3	0	0	1									6	1	5	50	2	1	1	4	4	5	2	7	1	1	4	3	5	1	2	1	2	24	B0	3	1	1	7	1	1	2	2	1	1	22
30466	194500	2017	6	3	0	0	1									6	3	6	40	3	2	1	4	4	5	2	7	4	4	2	4	4	1	1	4	2	20	C0	2	1	1	7	1	1	3	2	3	1	21
30467	194500	2017	6	3	0	0	1									6	3	6	40	3	2	1	4	4	5	2	7	4	4	2	4	4	1	1	4	1	48	H0	3	4	5	8	2	8	5	10	3	1	21
30468	172100	2017	6	4	0	0	1									6	3	5	50	3	2	1	4	3	5	2	7	4	4	4	3	4	1	1	1	2	24	C0	2	1	1	7	1	1	3	2	2	1	5
30469	172100	2017	6	4	0	0	1									6	3	5	50	3	2	1	4	3	5	2	7	4	4	4	3	4	1	1	1	2	77	H0	2	4	5	8	2	8	5	10	3	1	19
30470	183000	2017	6	4	0	0	1									6	3	6	40	3	2	1	4	4	4	2	7	4	4	2	4	4	1	2	4	1	20	C0	2	1	1	7	1	1	3	2	2	1	21
30471	183000	2017	6	4	0	0	1									6	3	6	40	3	2	1	4	4	4	2	7	4	4	2	4	4	1	2	4	2	27	C0	2	1	1	7	1	1	3	2	2	1	21
30472	184000	2017	6	4	0	0	1									6	3	6	40	3	2	1	4	4	4	2	7	4	4	2	4	4	1	3	4	1	66	C0	2	1	1	7	1	1	3	2	2	1	21
30473	184000	2017	6	4	0	0	1									6	3	6	40	3	2	1	4	4	4	2	7	4	4	2	4	4	1	3	4	4	-1											1
30474	173000	2017	6	5	0	0	1			Nankan Road					Nanhua 1st Street	6	1	4	50	2	1	1	4	4	5	2	7	1	1	2	5	5	1	2	4	1	22	C0	2	1	1	7	1	1	3	2	2	1	22
30475	173000	2017	6	5	0	0	1			Nankan Road					Nanhua 1st Street	6	1	4	50	2	1	1	4	4	5	2	7	1	1	2	5	5	1	2	4	1	60	C0	2	1	1	7	1	1	3	2	2	1	22
30476	175200	2017	6	5	0	0	1			Xingren Road		5			Dazhu 1st Street	6	1	4	50	2	1	1	4	4	5	2	7	4	4	2	5	5	2	2	1	1	25	C0	2	1	1	7	1	1	3	2	2	1	22
30477	175200	2017	6	5	0	0	1			Xingren Road		5			Dazhu 1st Street	6	1	4	50	2	1	1	4	4	5	2	7	4	4	2	5	5	2	2	1	1	78	C0	2	1	1	7	1	1	3	2	2	1	22
30478	201300	2017	6	6	0	0	1			Nankan Road	¤G			66		6	3	5	50	3	2	1	4	4	5	2	7	4	4	1	5	5	1	2	4	1	43	B1	3	1	1	7	2	1	2	2	3	1	22
30479	201300	2017	6	6	0	0	1			Nankan Road	¤G			66		6	3	5	50	3	2	1	4	4	5	2	7	4	4	1	5	5	1	2	4	1	43	C0	2	1	1	7	2	1	3	2	3	1	22
30480	20000	2017	6	1	0	0	1									6	3	6	40	3	2	1	4	4	5	2	7	4	4	5	5	5	1	3	1	1	16	C0	2	1	1	7	1	2	5	2	2	1	21
30481	20000	2017	6	1	0	0	1									6	3	6	40	3	2	1	4	4	5	2	7	4	4	5	5	5	1	3	1	4	-1											1
30482	184500	2017	6	1	0	0	1			Fuxing 3rd Street						7	3	4	50	2	1	1	4	4	5	2	7	1	1	4	5	5	1	2	1	2	45	C0	2	1	1	7	1	6	3	2	2	1	21
30483	184500	2017	6	1	0	0	1			Fuxing 3rd Street						7	3	4	50	2	1	1	4	4	5	2	7	1	1	4	5	5	1	2	1	2	16	C0	2	1	1	7	1	2	5	2	2	1	21
30484	165000	2017	6	3	0	0	1			Haishan Road	¤G	93				8	1	6	50	2	1	1	5	4	5	2	7	4	4	5	5	5	1	2	1	1	54	B1	3	1	1	7	1	1	2	2	1	1	22
30485	165000	2017	6	3	0	0	1			Haishan Road	¤G	93				8	1	6	50	2	1	1	5	4	5	2	7	4	4	5	5	5	1	2	1	2	26	C0	2	1	1	7	1	1	3	2	2	1	22
30486	121000	2017	6	6	0	0	1									8	1	5	40	2	2	1	5	4	5	2	7	4	4	5	5	5	1	2	1	1	19	C0	2	3	4	7	2	3	5	2	2	1	22
30487	121000	2017	6	6	0	0	1									8	1	5	40	2	2	1	5	4	5	2	7	4	4	5	5	5	1	2	1	1	20	C0	2	3	4	7	2	1	3	2	2	1	22
30488	183100	2017	6	6	0	0	1			Dazhu Road					Nanzhu Road	8	1	3	50	2	1	1	5	4	5	2	7	1	1	2	3	4	1	2	1	2	37	C0	2	1	1	7	1	1	3	2	2	1	21
30489	183100	2017	6	6	0	0	1			Dazhu Road					Nanzhu Road	8	1	3	50	2	1	1	5	4	5	2	7	1	1	2	3	4	1	2	1	2	30	B0	3	1	1	7	1	1	2	2	1	1	21
30490	233200	2017	6	7	0	0	1			Nanshan Road	¤T					8	3	3	50	2	2	1	5	4	5	2	7	1	1	1	2	4	1	3	1	1	23	B0	2	1	1	7	1	1	2	11	1	1	21
30491	233200	2017	6	7	0	0	1			Nanshan Road	¤T					8	3	3	50	2	2	1	5	4	5	2	7	1	1	1	2	4	1	3	1	4	-1											1
30492	152800	2017	6	1	0	0	1			Renai Road	¤@				oil line	8	1	3	50	2	1	1	5	4	5	2	7	1	1	5	5	5	2	2	4	1	65	C0	2	1	1	7	2	1	3	2	3	1	21
30493	152800	2017	6	1	0	0	1			Renai Road	¤@				oil line	8	1	3	50	2	1	1	5	4	5	2	7	1	1	5	5	5	2	2	4	1	20	C0	2	1	1	7	1	1	3	2	3	1	21
30494	80200	2017	6	2	0	0	1			Haishan Road				165		8	1	3	50	2	1	1	5	4	5	2	7	4	4	4	4	5	1	2	1	1	41	B0	3	1	1	7	1	1	2	2	1	1	21
30495	80200	2017	6	2	0	0	1			Haishan Road				165		8	1	3	50	2	1	1	5	4	5	2	7	4	4	4	4	5	1	2	1	2	24	C0	2	1	1	7	1	1	3	2	2	1	21
30496	121100	2017	6	3	0	0	1			Nanshan Road	¤G			121¤§1		6	1	4	50	3	2	1	4	4	5	2	7	4	4	1	4	4	1	2	1	1	29	B1	3	1	1	7	1	1	1	2	1	1	10
30497	121100	2017	6	3	0	0	1			Nanshan Road	¤G			121¤§1		6	1	4	50	3	2	1	4	4	5	2	7	4	4	1	4	4	1	2	1	1	25	C0	2	1	1	7	1	1	3	2	2	1	21
30498	162900	2017	6	3	0	0	1			Nanqing Road						6	1	3	50	3	2	1	4	4	5	2	7	4	4	1	4	1	1	2	1	1	27	A1	3	1	1	7	1	1	2	2	3	1	10
30499	162900	2017	6	3	0	0	1			Nanqing Road						6	1	3	50	3	2	1	4	4	5	2	7	4	4	1	4	1	1	2	1	1	21	C0	2	1	1	7	1	1	3	2	2	1	21
30500	164000	2017	6	3	0	0	1			Haishan Road	¤@					6	1	4	40	2	1	1	4	4	5	2	7	1	1	2	5	5	1	2	1	1	24	B0	3	1	1	7	1	1	2	2	1	1	21
30501	164000	2017	6	3	0	0	1			Haishan Road	¤@					6	1	4	40	2	1	1	4	4	5	2	7	1	1	2	5	5	1	2	1	1	18	C0	2	1	1	7	1	1	3	2	2	1	21
30502	173500	2017	6	3	0	0	1			Xinxing Street		69			Xinxing Street	6	1	4	50	2	1	1	4	4	5	2	7	1	1	2	5	5	1	2	1	2	58	C0	2	1	1	7	1	1	3	2	2	1	21
30503	173500	2017	6	3	0	0	1			Xinxing Street		69			Xinxing Street	6	1	4	50	2	1	1	4	4	5	2	7	1	1	2	5	5	1	2	1	1	40	C0	2	1	1	7	1	3	5	2	2	1	21
30504	94100	2017	6	4	0	0	1			Nankan Road	¤@	231		36		6	1	5	40	3	2	1	4	4	5	2	7	4	4	4	5	5	2	2	1	1	45	B1	3	1	1	7	1	1	2	2	1	1	21
30505	94100	2017	6	4	0	0	1			Nankan Road	¤@	231		36		6	1	5	40	3	2	1	4	4	5	2	7	4	4	4	5	5	2	2	1	1	37	C0	2	1	1	7	1	1	3	2	2	1	21
30506	212000	2017	6	1	0	0	1			Wenzhong Lu						8	3	4	50	2	1	1	5	4	5	2	7	1	1	1	4	4	1	2	4	1	19	C0	2	1	1	7	1	1	3	2	2	1	21
30507	212000	2017	6	1	0	0	1			Wenzhong Lu						8	3	4	50	2	1	1	5	4	5	2	7	1	1	1	4	4	1	2	4	2	47	C0	2	1	1	7	1	1	3	2	2	1	21
30508	225000	2017	6	1	0	0	1			Luzhu Street				147		8	3	4	40	3	2	1	5	4	5	2	7	4	4	4	5	5	1	2	1	1	42	F0	2	4	1	7	1	8	5	7	3	1	21
30509	225000	2017	6	1	0	0	1			Luzhu Street				147		8	3	4	40	3	2	1	5	4	5	2	7	4	4	4	5	5	1	2	1	1	23	B0	3	1	1	7	1	1	2	2	1	1	21
30510	140700	2017	6	3	0	0	1			Nankan Road	¤@					8	1	6	50	3	2	1	5	4	5	2	7	4	4	1	5	5	2	2	1	1	23	B1	3	1	1	7	1	1	2	2	1	1	22
30511	140700	2017	6	3	0	0	1			Nankan Road	¤@					8	1	6	50	3	2	1	5	4	5	2	7	4	4	1	5	5	2	2	1	1	15	C0	2	1	1	7	1	2	5	2	2	1	22
30512	174500	2017	6	3	0	0	1			Nanzhu Road	¤G					8	1	6	50	2	1	1	5	4	5	2	7	1	1	2	5	5	1	2	1	2	61	C0	2	1	1	7	1	1	3	2	3	1	22
30513	174500	2017	6	3	0	0	1			Nanzhu Road	¤G					8	1	6	50	2	1	1	5	4	5	2	7	1	1	2	5	5	1	2	1	1	33	C0	2	1	1	7	1	1	3	2	3	1	22
30514	75200	2017	6	4	0	0	1			Fenghua Road				229		8	1	6	50	3	2	1	5	4	5	2	7	4	4	2	5	5	1	2	1	2	39	B0	3	1	1	7	1	1	3	9	1	1	22
30515	75200	2017	6	4	0	0	1			Fenghua Road				229		8	1	6	50	3	2	1	5	4	5	2	7	4	4	2	5	5	1	2	1	1	39	C0	2	1	1	7	1	1	3	9	2	1	22
30516	93700	2017	6	4	0	0	1			Shangzhu Road					Shangzhu 5th Street	8	1	6	50	2	1	1	5	4	5	1	5	4	4	2	5	5	1	2	1	1	58	C0	2	1	1	7	1	1	3	2	2	1	22
30517	93700	2017	6	4	0	0	1			Shangzhu Road					Shangzhu 5th Street	8	1	6	50	2	1	1	5	4	5	1	5	4	4	2	5	5	1	2	1	1	53	B1	3	1	1	7	1	1	2	2	1	1	22
30518	101000	2017	6	4	0	0	1			Renai Road	¤G			1		8	1	6	50	3	2	1	5	4	5	2	7	4	4	4	5	5	1	2	4	1	18	B0	3	1	1	7	1	1	2	2	3	1	22
30519	101000	2017	6	4	0	0	1			Renai Road	¤G			1		8	1	6	50	3	2	1	5	4	5	2	7	4	4	4	5	5	1	2	4	1	41	C0	2	1	1	7	1	1	3	2	3	1	22
30520	133400	2017	6	4	0	0	1									8	1	4	50	3	2	1	5	4	5	2	7	4	4	1	4	4	1	3	1	1	56	C0	2	1	1	7	1	1	3	8	2	1	21
30521	133400	2017	6	4	0	0	1									8	1	4	50	3	2	1	5	4	5	2	7	4	4	1	4	4	1	3	1	4	-1											1
30522	152500	2017	6	4	0	0	1			Nankan Road	¤G				Nanqing Road	8	1	4	50	2	1	1	5	4	5	2	7	1	1	1	4	4	1	2	4	2	32	B0	3	1	1	7	1	1	2	2	1	1	21
30523	152500	2017	6	4	0	0	1			Nankan Road	¤G				Nanqing Road	8	1	4	50	2	1	1	5	4	5	2	7	1	1	1	4	4	1	2	4	1	19	C0	2	1	1	7	1	1	3	2	2	1	21
30524	171500	2017	6	4	0	0	1			Nankan Road	¤@			14		8	1	4	50	3	2	1	5	4	5	2	7	4	4	1	4	4	1	2	1	1	61	B0	3	1	1	7	1	1	2	2	1	1	21
[truncated: 121,365 more rows]
[truncated: 1 more columns]
